# Supplementary material for: Accelerated MRI using intelligent protocolling and subject-specific denoising applied to Alzheimer's disease imaging
Source: Front Neuroimaging. 2023 Apr 6;2:1072759. doi: 10.3389/fnimg.2023.1072759 (PMC10406274; doi:10.3389/fnimg.2023.1072759)
Supplement: Supplementary file 1 [file Table_1.xlsx]

## Sheet: ukbiobank_5k
0/Accuracy	0/Dice	0/False Discovery Rate	0/False Negative Rate	0/False Omission Rate	0/False Positive Rate	0/Jaccard	0/Negative Predictive Value	0/Precision	0/Recall	0/Total Positives Reference	0/Total Positives Test	0/True Negative Rate	1/Accuracy	1/Dice	1/False Discovery Rate	1/False Negative Rate	1/False Omission Rate	1/False Positive Rate	1/Jaccard	1/Negative Predictive Value	1/Precision	1/Recall	1/Total Positives Reference	1/Total Positives Test	1/True Negative Rate	2/Accuracy	2/Dice	2/False Discovery Rate	2/False Negative Rate	2/False Omission Rate	2/False Positive Rate	2/Jaccard	2/Negative Predictive Value	2/Precision	2/Recall	2/Total Positives Reference	2/Total Positives Test	2/True Negative Rate	3/Accuracy	3/Dice	3/False Discovery Rate	3/False Negative Rate	3/False Omission Rate	3/False Positive Rate	3/Jaccard	3/Negative Predictive Value	3/Precision	3/Recall	3/Total Positives Reference
0.977427	0.985201	0.020306	0.00923035	0.0300326	0.0644457	0.970833	0.969967	0.979694	0.99077	6115481	6184618	0.935554	0.985485	0.905805	0.0802546	0.10772	0.00911709	0.00660637	0.827827	0.990883	0.919745	0.89228	630738	611903	0.993394	0.991483	0.932491	0.0714929	0.0634914	0.00425775	0.00483285	0.87352	0.995742	0.928507	0.936509	506525	510890	0.995167	0.985489	0.848978	0.0980796	0.198093	0.0105525	0.00467297	0.737586	0.989447	0.90192	0.801907	410155
0.978675	0.985846	0.0189936	0.00926586	0.0285916	0.0574322	0.972088	0.971408	0.981006	0.990734	7239261	7311046	0.942568	0.982579	0.891925	0.101449	0.114603	0.0101141	0.00883362	0.804933	0.989886	0.898551	0.885397	784090	772612	0.991166	0.989346	0.920799	0.062889	0.094954	0.00695727	0.00446139	0.853224	0.993043	0.937111	0.905046	660815	638204	0.995539	0.986367	0.835096	0.136433	0.191558	0.00852015	0.00569707	0.716879	0.99148	0.863567	0.808442	412360
0.964153	0.973949	0.0328755	0.0191302	0.0425508	0.0718909	0.94922	0.957449	0.967124	0.98087	4730951	4798190	0.928109	0.963393	0.793324	0.269424	0.132137	0.0118354	0.0281925	0.657445	0.988165	0.730576	0.867863	560631	665983	0.971807	0.973138	0.826406	0.0403588	0.274342	0.0258985	0.00294887	0.704168	0.974102	0.959641	0.725658	610190	461411	0.997051	0.979819	0.849419	0.127106	0.172827	0.012722	0.00890066	0.738252	0.987278	0.872894	0.827173	476528
0.974902	0.982795	0.0238133	0.0105071	0.0286466	0.0634517	0.966172	0.971353	0.976187	0.989493	6420431	6507947	0.936548	0.981388	0.88036	0.120243	0.119035	0.0100338	0.0101484	0.786289	0.989966	0.879757	0.880965	688922	689868	0.989852	0.987894	0.912227	0.0708724	0.104069	0.00783779	0.00516082	0.838619	0.992162	0.929128	0.895931	622298	600064	0.994839	0.985474	0.841731	0.128316	0.186232	0.00924957	0.00596932	0.726714	0.99075	0.871684	0.813768	420684
0.979416	0.986459	0.0184187	0.00861479	0.0275887	0.0577283	0.97328	0.972411	0.981581	0.991385	6824656	6892820	0.942272	0.982959	0.890883	0.119107	0.0988971	0.00828949	0.0101929	0.803237	0.991711	0.880893	0.901103	696643	712626	0.989807	0.989591	0.92221	0.0660162	0.0892712	0.00647537	0.00467777	0.855649	0.993525	0.933984	0.910729	611317	596096	0.995322	0.985898	0.853356	0.0801415	0.204179	0.0110184	0.00376906	0.744221	0.988982	0.919858	0.795821	465249
0.978016	0.985352	0.0189583	0.0102996	0.0312446	0.0565057	0.971127	0.968755	0.981042	0.9897	5702623	5752954	0.943494	0.981595	0.891015	0.108178	0.10979	0.0101337	0.00996848	0.803451	0.989866	0.891822	0.89021	645075	643909	0.990032	0.988836	0.920277	0.0621183	0.0966789	0.00740534	0.00459573	0.852327	0.992595	0.937882	0.903321	544483	524419	0.995404	0.98566	0.830169	0.151898	0.187022	0.00841055	0.00656035	0.709648	0.991589	0.848102	0.812978	329069
0.976226	0.984305	0.0184858	0.0128884	0.0404733	0.0573548	0.969095	0.959527	0.981514	0.987112	5682954	5715363	0.942645	0.985322	0.902284	0.109974	0.0851149	0.00682398	0.00904305	0.821965	0.993176	0.890026	0.914885	557376	572944	0.990957	0.991341	0.923869	0.0549184	0.0964121	0.00593609	0.00324163	0.85851	0.994064	0.945082	0.903588	437559	418348	0.996758	0.986368	0.815182	0.147633	0.218895	0.00873323	0.00541572	0.688023	0.991267	0.852367	0.781105	289637
0.978408	0.986201	0.0175032	0.0100658	0.036551	0.0623257	0.972778	0.963449	0.982497	0.989934	5831509	5875653	0.937674	0.986361	0.908687	0.0882334	0.0943726	0.00764074	0.00709946	0.832654	0.992359	0.911767	0.905627	560650	556875	0.992901	0.992384	0.932773	0.0660052	0.0684462	0.00411483	0.00395833	0.874015	0.995885	0.933995	0.931554	424333	423224	0.996042	0.985679	0.811075	0.147545	0.226473	0.00933691	0.00554085	0.682192	0.990663	0.852455	0.773527	297324
0.972687	0.981478	0.0267858	0.0101161	0.0288403	0.0740562	0.96363	0.97116	0.973214	0.989884	5862049	5962457	0.925944	0.984093	0.90628	0.0710755	0.115286	0.0109267	0.00644493	0.828622	0.989073	0.928925	0.884714	697076	663900	0.993555	0.990939	0.926972	0.071434	0.0746167	0.00494321	0.00471722	0.863884	0.995057	0.928566	0.925383	498320	496612	0.995283	0.9851	0.795677	0.14452	0.256311	0.0103498	0.00510004	0.660684	0.98965	0.85548	0.743689	312811
0.978084	0.986588	0.0154887	0.0113272	0.0509428	0.068648	0.97353	0.949057	0.984511	0.988673	10053562	10096058	0.931352	0.986774	0.884161	0.102599	0.128695	0.00789944	0.00612543	0.792373	0.992101	0.897401	0.871305	714350	693577	0.993875	0.992786	0.916442	0.0660757	0.100399	0.00461024	0.00292759	0.84577	0.99539	0.933924	0.899601	542269	522340	0.997072	0.9894	0.793341	0.194522	0.218435	0.00583361	0.00504476	0.657469	0.994166	0.805478	0.781565	321011
0.979209	0.98639	0.0168305	0.0103673	0.0337787	0.0540401	0.973146	0.966221	0.983169	0.989633	5775746	5813715	0.94596	0.98379	0.897676	0.124969	0.0784768	0.00659073	0.0110038	0.814348	0.993409	0.875031	0.921523	585358	616459	0.988996	0.98982	0.916193	0.0508411	0.11456	0.00764782	0.00318047	0.845347	0.992352	0.949159	0.88544	476764	444758	0.99682	0.985917	0.8415	0.114688	0.19818	0.00964777	0.00508	0.726371	0.990352	0.885312	0.80182	353724
0.978431	0.986499	0.0158457	0.0111457	0.044564	0.062466	0.973357	0.955436	0.984154	0.988854	7246274	7280880	0.937534	0.983791	0.87201	0.129754	0.126219	0.00851629	0.00878794	0.773065	0.991484	0.870246	0.873781	574612	576946	0.991212	0.99102	0.92184	0.0490989	0.105498	0.00661373	0.00290629	0.855012	0.993386	0.950901	0.894502	538314	506386	0.997094	0.988019	0.821772	0.192618	0.163316	0.00558224	0.00681425	0.697464	0.994418	0.807382	0.836684	300178
0.980086	0.987425	0.0162648	0.00885714	0.0340478	0.0612222	0.975163	0.965952	0.983735	0.991143	6831890	6883335	0.938778	0.986082	0.898783	0.121578	0.0798898	0.00577148	0.00916855	0.816172	0.994229	0.878422	0.92011	581651	609255	0.990831	0.991262	0.918886	0.053554	0.107115	0.00626524	0.00296498	0.849943	0.993735	0.946446	0.892885	480075	452907	0.997035	0.987757	0.83981	0.116088	0.200101	0.00833069	0.00439102	0.723855	0.991669	0.883912	0.799899	347469
0.980106	0.987113	0.0168817	0.00885876	0.0302706	0.0565782	0.974555	0.969729	0.983118	0.991141	6162825	6213118	0.943422	0.984166	0.893661	0.118466	0.0938732	0.0074553	0.00964949	0.807765	0.992545	0.881534	0.906127	588624	605045	0.990351	0.991224	0.926127	0.0464173	0.0997914	0.00647191	0.00285222	0.862418	0.993528	0.953583	0.900209	489922	462500	0.997148	0.986658	0.83962	0.13348	0.18566	0.00829693	0.00562098	0.723573	0.991703	0.86652	0.81434	343816
0.980597	0.988046	0.0170701	0.00678417	0.0297312	0.0722767	0.976375	0.970269	0.98293	0.993216	8925478	9018879	0.927723	0.989296	0.911949	0.066661	0.108482	0.00717093	0.00422149	0.838149	0.992829	0.933339	0.891518	687392	656591	0.995779	0.994267	0.933388	0.0655119	0.0677095	0.00304791	0.00294236	0.875096	0.996952	0.934488	0.932291	476270	475150	0.997058	0.988715	0.794379	0.130924	0.268494	0.00820682	0.00338474	0.658896	0.991793	0.869076	0.731506	329449
0.977274	0.984883	0.0191386	0.0110629	0.0337677	0.0574543	0.970216	0.966232	0.980861	0.988937	5942275	5991199	0.942546	0.98484	0.907903	0.0599177	0.122146	0.0112953	0.00520593	0.83134	0.988705	0.940082	0.877854	675710	630982	0.994794	0.990917	0.934075	0.0971724	0.0324378	0.00232291	0.0074195	0.876304	0.997677	0.902828	0.967562	527934	565788	0.99258	0.985241	0.836536	0.119425	0.203309	0.0100693	0.00537669	0.719004	0.989931	0.880575	0.796691	376285
0.979188	0.986839	0.0181258	0.0081451	0.0312101	0.0675294	0.974021	0.96879	0.981874	0.991855	6009009	6070090	0.932471	0.9879	0.914452	0.0855753	0.0855211	0.00650807	0.00651255	0.842387	0.993492	0.914425	0.914479	540159	540191	0.993487	0.993267	0.934173	0.0508554	0.0803345	0.00439408	0.00269984	0.876476	0.995606	0.949145	0.919665	396766	384443	0.9973	0.986733	0.832109	0.105719	0.221981	0.00973866	0.00405822	0.712489	0.990261	0.894281	0.778019	322785
0.979543	0.986544	0.0169677	0.00991941	0.0316836	0.053363	0.973445	0.968316	0.983032	0.990081	5538130	5577838	0.946637	0.985617	0.91841	0.0848128	0.0783445	0.00754905	0.00822447	0.849129	0.992451	0.915187	0.921656	642215	646754	0.991776	0.992113	0.933519	0.0521664	0.0803699	0.00513948	0.00324284	0.875326	0.994861	0.947834	0.91963	440252	427152	0.996757	0.986666	0.823544	0.137876	0.211731	0.00867079	0.00518078	0.700021	0.991329	0.862124	0.788269	288621
0.979322	0.986203	0.0185471	0.00900104	0.0271759	0.054929	0.972781	0.972824	0.981453	0.990999	5480810	5534119	0.945071	0.981811	0.894039	0.105708	0.106213	0.00997483	0.00992237	0.808382	0.990025	0.894292	0.893787	630987	630631	0.990078	0.989714	0.923007	0.0451698	0.106764	0.00787796	0.00313293	0.857022	0.992122	0.95483	0.893236	507289	474565	0.996867	0.985395	0.797083	0.215099	0.190351	0.00700002	0.00815004	0.662625	0.993	0.784901	0.809649	260392
0.974501	0.98269	0.0146386	0.0199674	0.0555503	0.0411237	0.965969	0.94445	0.985361	0.980033	6226137	6192466	0.958876	0.98172	0.906591	0.0534613	0.130121	0.0146416	0.00557926	0.829142	0.985358	0.946539	0.869879	859714	790086	0.994421	0.989121	0.931924	0.0953469	0.0391099	0.00330251	0.0085071	0.872526	0.996697	0.904653	0.96089	653287	693898	0.991493	0.984535	0.778474	0.279954	0.152778	0.0050924	0.0109153	0.637296	0.994908	0.720046	0.847222	270398
0.97554	0.984273	0.0216767	0.00970492	0.0344652	0.0746777	0.969033	0.965535	0.978323	0.990295	5869292	5941115	0.925322	0.983201	0.889644	0.13522	0.0840187	0.0067386	0.011433	0.801225	0.993261	0.86478	0.915981	561363	594600	0.988567	0.989237	0.904168	0.0379597	0.147136	0.00924784	0.0021303	0.825098	0.990752	0.96204	0.852864	452099	400793	0.99787	0.985886	0.822055	0.128713	0.22191	0.00965938	0.00502677	0.697873	0.990341	0.871287	0.77809	318178
0.976964	0.985184	0.0156612	0.0139695	0.0488956	0.0545827	0.9708	0.951104	0.984339	0.98603	5648161	5657868	0.945417	0.981028	0.876488	0.174857	0.0653532	0.00512509	0.0153724	0.780132	0.994875	0.825143	0.934647	523723	593226	0.984628	0.988015	0.896232	0.0390132	0.160346	0.0104466	0.00223923	0.811976	0.989553	0.960987	0.839654	448230	391637	0.997761	0.98634	0.800974	0.17395	0.222625	0.00814302	0.00600063	0.66802	0.991857	0.82605	0.777375	257123
0.980125	0.986924	0.0166046	0.0095214	0.0303875	0.0521759	0.974186	0.969613	0.983395	0.990479	5418426	5457454	0.947824	0.983644	0.905223	0.122673	0.0650497	0.00596561	0.0119173	0.826856	0.994034	0.877327	0.93495	597774	637036	0.988083	0.989774	0.918796	0.0478096	0.112335	0.00779513	0.0031074	0.84979	0.992205	0.95219	0.887665	466347	434745	0.996893	0.986376	0.846522	0.108318	0.194284	0.00945865	0.00478747	0.733887	0.990541	0.891682	0.805716	333671
0.973254	0.982142	0.0210664	0.0146294	0.043903	0.0624048	0.96491	0.956097	0.978934	0.985371	6079334	6119309	0.937595	0.981034	0.88531	0.0940196	0.134438	0.0123685	0.00829813	0.794221	0.987631	0.90598	0.865562	688816	658086	0.991702	0.987785	0.913486	0.0879688	0.0850552	0.00645105	0.00669173	0.840749	0.993549	0.912031	0.914945	574086	575920	0.993308	0.985544	0.817318	0.190264	0.174957	0.00714304	0.0079087	0.691072	0.992857	0.809736	0.825043	319261
0.976253	0.984254	0.022612	0.00878258	0.0273303	0.0683515	0.968996	0.97267	0.977388	0.991217	6316136	6405505	0.931648	0.977552	0.833719	0.223635	0.0997764	0.00672477	0.0172913	0.714853	0.993275	0.776365	0.900224	527309	611434	0.982709	0.983962	0.862189	0.0378473	0.218958	0.0148386	0.00210899	0.757762	0.985161	0.962153	0.781042	541840	439847	0.997891	0.985704	0.866918	0.0919205	0.170674	0.0101005	0.00499372	0.765097	0.989899	0.90808	0.829326	473599
0.975904	0.984121	0.0148434	0.0169132	0.0530634	0.04678	0.968738	0.946937	0.985157	0.983087	4872414	4862177	0.95322	0.982423	0.901338	0.10117	0.0961401	0.00937735	0.00991779	0.820396	0.990623	0.89883	0.90386	569835	573024	0.990082	0.990291	0.927661	0.053339	0.0905907	0.00663754	0.00376519	0.865082	0.993362	0.946661	0.909409	439129	421849	0.996235	0.984184	0.800375	0.22574	0.171687	0.00685235	0.00961192	0.667188	0.993148	0.77426	0.828313	245558
0.977601	0.985339	0.0196684	0.00960119	0.0314292	0.0629298	0.971103	0.968571	0.980332	0.990399	6848424	6918752	0.93707	0.978449	0.855088	0.165248	0.123562	0.00970318	0.0135715	0.746858	0.990297	0.834752	0.876438	653713	686358	0.986428	0.984778	0.882242	0.0529636	0.174254	0.0128039	0.00342548	0.789296	0.987196	0.947036	0.825746	622234	542542	0.996575	0.985579	0.819769	0.167072	0.192981	0.00816424	0.00685731	0.694583	0.991836	0.832928	0.807019	366202
0.976347	0.984135	0.0210512	0.0106228	0.0314319	0.0610285	0.968766	0.968568	0.978949	0.989377	4920937	4973358	0.938972	0.986744	0.916684	0.0802382	0.0863742	0.00748823	0.00691386	0.846183	0.992512	0.919762	0.913626	529730	526196	0.993086	0.992326	0.937591	0.051049	0.0735001	0.00486884	0.0033068	0.882514	0.995131	0.948951	0.9265	412911	403142	0.996693	0.985548	0.861388	0.0999568	0.174084	0.0099622	0.0052739	0.756524	0.990038	0.900043	0.825916	360831
0.982713	0.98901	0.0145172	0.00743727	0.0276607	0.0529651	0.978259	0.972339	0.985483	0.992563	6944486	6994377	0.947035	0.987189	0.914197	0.0577453	0.112238	0.00930226	0.00453087	0.841955	0.990698	0.942255	0.887762	681251	641853	0.995469	0.992348	0.935064	0.0819229	0.0473089	0.00291064	0.00521817	0.878047	0.997089	0.918077	0.952691	512483	531805	0.994782	0.988447	0.803112	0.158363	0.232041	0.00732468	0.00457398	0.671	0.992675	0.841637	0.767959	271896
0.980536	0.987004	0.0158993	0.0100756	0.0302169	0.0471282	0.974341	0.969783	0.984101	0.989924	5870036	5904774	0.952872	0.985045	0.902793	0.1136	0.0801966	0.00656943	0.00962673	0.822809	0.993431	0.8864	0.919803	593579	615948	0.990373	0.990397	0.923514	0.0558679	0.096223	0.00657636	0.00366579	0.857897	0.993424	0.944132	0.903777	504339	482782	0.996334	0.988345	0.860178	0.114418	0.163809	0.00731924	0.00483932	0.75466	0.992681	0.885582	0.836191	337070
0.973024	0.981804	0.0249373	0.0113611	0.0329738	0.0705341	0.964258	0.967026	0.975063	0.988639	5864845	5946504	0.929466	0.981497	0.876612	0.151498	0.0933518	0.00733586	0.0126528	0.780329	0.992664	0.848502	0.906648	577589	617170	0.987347	0.987609	0.901127	0.060766	0.134009	0.00929684	0.00390803	0.820046	0.990703	0.939234	0.865991	519496	478985	0.996092	0.987188	0.848598	0.100387	0.196941	0.00917177	0.00419432	0.737013	0.990828	0.899613	0.803059	356233
0.979316	0.986443	0.0196567	0.00738036	0.0240752	0.0623762	0.973249	0.975925	0.980343	0.99262	6258504	6336876	0.937624	0.983408	0.89821	0.0931058	0.11031	0.00987327	0.00818921	0.815227	0.990127	0.906894	0.88969	679257	666371	0.991811	0.990099	0.923374	0.0577193	0.094788	0.00666872	0.00391186	0.857656	0.993331	0.942281	0.905212	544035	522633	0.996088	0.984814	0.813545	0.13933	0.228688	0.0102162	0.00560408	0.685693	0.989784	0.86067	0.771312	354601
0.97569	0.984188	0.0237181	0.00777613	0.026347	0.0773917	0.968869	0.973653	0.976282	0.992224	5406806	5495095	0.922608	0.985125	0.908375	0.0515129	0.128483	0.0117866	0.00437471	0.83213	0.988213	0.948487	0.871517	599925	551241	0.995625	0.992397	0.938561	0.0728638	0.0497287	0.00324204	0.00486095	0.884235	0.996758	0.927136	0.950271	433331	444144	0.995139	0.983725	0.797567	0.147667	0.250585	0.0111397	0.00580301	0.663295	0.98886	0.852333	0.749415	303366
0.976351	0.984088	0.0233727	0.00833727	0.0244735	0.0666532	0.968674	0.975526	0.976627	0.991663	6495888	6595894	0.933347	0.976423	0.86239	0.14405	0.131072	0.0121968	0.0135886	0.758072	0.987803	0.85595	0.868928	748949	760305	0.986411	0.985535	0.899855	0.0476815	0.14713	0.0120324	0.0035223	0.817942	0.987968	0.952318	0.85287	671229	601134	0.996478	0.981821	0.807976	0.147069	0.232478	0.0121281	0.00694037	0.677818	0.987872	0.852931	0.767522	438940
0.968889	0.979928	0.027428	0.0126031	0.0442333	0.0927687	0.960647	0.955767	0.972572	0.987397	6739358	6842086	0.907231	0.981594	0.877249	0.121706	0.123793	0.0100446	0.00985371	0.781339	0.989955	0.878294	0.876207	657734	656171	0.990146	0.990151	0.920347	0.0631776	0.0955598	0.0064004	0.00409472	0.852446	0.9936	0.936822	0.90444	551236	532182	0.995905	0.984984	0.814223	0.116516	0.244968	0.0110893	0.00453749	0.686658	0.988911	0.883484	0.755032	381882
0.975627	0.983668	0.0228853	0.00969038	0.0288665	0.0664212	0.967861	0.971134	0.977115	0.99031	5667888	5744427	0.933579	0.985023	0.910639	0.0820578	0.0965489	0.00889468	0.00745116	0.835939	0.991105	0.917942	0.903451	645932	635735	0.992549	0.990759	0.927669	0.0518169	0.0919766	0.00640252	0.00346443	0.865096	0.993597	0.948183	0.908023	499051	477914	0.996536	0.985463	0.795576	0.14781	0.253985	0.00996162	0.00509994	0.660544	0.990038	0.85219	0.746015	289974
0.976699	0.984101	0.0171276	0.0146666	0.0403087	0.0468676	0.9687	0.959691	0.982872	0.985333	5132484	5145335	0.953132	0.984663	0.917946	0.0729465	0.0909852	0.00946233	0.0074538	0.848336	0.990538	0.927053	0.909015	661833	648955	0.992546	0.99152	0.941607	0.0650933	0.0515957	0.0040131	0.00513027	0.889657	0.995987	0.934907	0.948404	505565	512864	0.99487	0.9854	0.825061	0.163243	0.186312	0.00822171	0.0070136	0.702216	0.991778	0.836757	0.813688	296733
0.976237	0.984826	0.0231391	0.00707894	0.0260986	0.0817562	0.970105	0.973901	0.976861	0.992921	6857238	6969975	0.918244	0.986311	0.908368	0.0712361	0.111152	0.00915375	0.00563435	0.832119	0.990846	0.928764	0.888848	674049	645080	0.994366	0.99253	0.932473	0.0599938	0.0749414	0.0044206	0.00348588	0.873488	0.995579	0.940006	0.925059	492278	484450	0.996514	0.984255	0.792291	0.127529	0.274393	0.0117602	0.00457877	0.656028	0.98824	0.872471	0.725607	365418
0.977174	0.984472	0.0218346	0.00914001	0.0256416	0.0598703	0.969418	0.974358	0.978165	0.99086	4963887	5028308	0.94013	0.983459	0.909484	0.0656034	0.114134	0.0117515	0.00643827	0.833995	0.988248	0.934397	0.885866	637661	604542	0.993562	0.991033	0.937888	0.0574093	0.0667675	0.00521852	0.00444599	0.883041	0.994781	0.942591	0.933232	493144	488248	0.995554	0.983757	0.797725	0.172558	0.229931	0.00994847	0.00696934	0.663514	0.990052	0.827442	0.770069	282733
0.966586	0.976311	0.033771	0.0133947	0.0325273	0.0796583	0.953718	0.967473	0.966229	0.986605	6148685	6278351	0.920342	0.97552	0.858487	0.169967	0.11104	0.0101863	0.016591	0.75206	0.989814	0.830033	0.88896	735926	788172	0.983409	0.98375	0.885638	0.044008	0.175071	0.0142941	0.00313564	0.794749	0.985706	0.955992	0.824929	672001	579872	0.996864	0.982925	0.827228	0.110406	0.226966	0.0125796	0.00535634	0.705362	0.98742	0.889594	0.773034	465876
0.978232	0.985649	0.0194702	0.00917824	0.0291389	0.0604482	0.971704	0.970861	0.98053	0.990822	6534261	6602847	0.939552	0.975805	0.849326	0.164563	0.136315	0.0117191	0.0145837	0.738112	0.988281	0.835437	0.863685	683822	706944	0.985416	0.985319	0.892233	0.0362255	0.169422	0.0132306	0.00246459	0.805434	0.986769	0.963774	0.830578	633715	546134	0.997535	0.982874	0.80613	0.206416	0.18092	0.00823422	0.00968227	0.675225	0.991766	0.793584	0.81908	376503
0.975852	0.984132	0.0204922	0.0111992	0.0360164	0.0645576	0.96876	0.963984	0.979508	0.988801	5519572	5571938	0.935442	0.978238	0.869071	0.184842	0.0693791	0.00590804	0.0177558	0.768458	0.994092	0.815158	0.930621	565646	645767	0.982244	0.984352	0.869535	0.0340197	0.209401	0.0146002	0.00196621	0.769183	0.9854	0.96598	0.790599	480729	393449	0.998034	0.985499	0.842693	0.0913208	0.214359	0.0110707	0.00410642	0.728149	0.988929	0.908679	0.785641	360316
0.976648	0.984594	0.0195342	0.0112427	0.0355111	0.060604	0.969656	0.964489	0.980466	0.988757	6349925	6403625	0.939396	0.984476	0.904457	0.0547843	0.132933	0.012215	0.0046532	0.825578	0.987785	0.945216	0.867067	713046	654093	0.995347	0.991131	0.932337	0.0995164	0.0334744	0.00227029	0.00720853	0.873249	0.99773	0.900484	0.966526	531929	570941	0.992791	0.987139	0.819829	0.154969	0.203913	0.00776374	0.00557083	0.69467	0.992236	0.845031	0.796087	309260
0.977723	0.985214	0.0191499	0.0103836	0.032	0.0579475	0.970858	0.968	0.98085	0.989616	6055040	6109157	0.942052	0.983566	0.902071	0.0626416	0.130656	0.0123747	0.00554051	0.821611	0.987625	0.937358	0.869344	702953	651947	0.994459	0.99074	0.931381	0.0928968	0.0430053	0.00303423	0.00688809	0.871575	0.996966	0.907103	0.956995	530191	559352	0.993112	0.986289	0.82563	0.148439	0.198768	0.00837169	0.00589711	0.703041	0.991628	0.851561	0.801232	327095
0.976599	0.98478	0.0178565	0.0125701	0.0420495	0.058993	0.970016	0.95795	0.982144	0.98743	5763849	5794873	0.941007	0.98786	0.919755	0.0838079	0.0766543	0.00625062	0.00688292	0.851432	0.993749	0.916192	0.923346	566478	570901	0.993117	0.992976	0.935709	0.0529221	0.0753899	0.00440572	0.00302354	0.879186	0.995594	0.947078	0.92461	415626	405766	0.996976	0.986334	0.834617	0.104709	0.218356	0.0100191	0.00421918	0.716173	0.989981	0.895291	0.781644	331665
0.974249	0.982957	0.0206613	0.013398	0.0417169	0.0633466	0.966485	0.958283	0.979339	0.986602	5446338	5486731	0.936653	0.98336	0.905528	0.102802	0.085986	0.00823405	0.0100109	0.827365	0.991766	0.897198	0.914014	631324	643157	0.989989	0.991099	0.93177	0.0574933	0.078724	0.00555154	0.00396935	0.872257	0.994448	0.942507	0.921276	477364	466611	0.996031	0.985244	0.805135	0.16766	0.220348	0.0089429	0.0063902	0.673829	0.991057	0.83234	0.779652	282916
0.977301	0.985457	0.0202446	0.00877399	0.0316566	0.0709027	0.971332	0.968343	0.979755	0.991226	6657976	6735925	0.929097	0.98545	0.899454	0.0976004	0.103473	0.00809479	0.00758951	0.817279	0.991905	0.9024	0.896527	622904	618850	0.99241	0.991639	0.922115	0.0552232	0.0994858	0.00577012	0.00306118	0.855485	0.99423	0.944777	0.900514	471635	449539	0.996939	0.986258	0.830519	0.108213	0.222871	0.0100353	0.00427081	0.71016	0.989965	0.891787	0.777129	371802
0.979082	0.986392	0.0155743	0.0116339	0.0388236	0.0514931	0.973149	0.961176	0.984426	0.988366	5873082	5896590	0.948507	0.986087	0.916635	0.0838558	0.0828731	0.00754155	0.00763842	0.8461	0.992458	0.916144	0.917127	638579	639264	0.992362	0.992205	0.936856	0.0616363	0.0646477	0.00425905	0.00404848	0.881212	0.995741	0.938364	0.935352	473335	471816	0.995952	0.98667	0.83306	0.135304	0.196342	0.00845052	0.00542886	0.713885	0.991549	0.864696	0.803658	316860
0.980302	0.987088	0.0185567	0.00720111	0.0234605	0.0589338	0.974506	0.97654	0.981443	0.992799	4917856	4974757	0.941066	0.987119	0.925415	0.0564484	0.0920374	0.0088497	0.00524199	0.861184	0.99115	0.943552	0.907963	570681	549156	0.994758	0.992818	0.942997	0.0645902	0.0492911	0.00328895	0.00437549	0.892143	0.996711	0.93541	0.950709	405185	411812	0.995625	0.987431	0.819907	0.144574	0.212779	0.00800076	0.00501775	0.694782	0.991999	0.855426	0.787221	235662
0.973016	0.981875	0.0249252	0.0112293	0.0331448	0.0716336	0.964395	0.966855	0.975075	0.988771	5723129	5803516	0.928366	0.983576	0.901583	0.0961501	0.100672	0.00918558	0.00873311	0.820803	0.990814	0.90385	0.899328	647649	644409	0.991267	0.990819	0.921571	0.045271	0.109361	0.0070195	0.00272245	0.854549	0.992981	0.954729	0.890639	468886	437410	0.997278	0.984614	0.83062	0.136059	0.200226	0.00987574	0.00623522	0.710308	0.990124	0.863941	0.799774	365207
0.975956	0.984537	0.0195869	0.0113034	0.0399162	0.0677313	0.969546	0.960084	0.980413	0.988697	6564635	6620099	0.932269	0.985142	0.894553	0.125292	0.0846817	0.00628317	0.00969454	0.809222	0.993717	0.874708	0.915318	583798	610902	0.990305	0.990915	0.918175	0.0449603	0.115949	0.00706247	0.0025465	0.848728	0.992938	0.95504	0.884051	488895	452555	0.997453	0.988415	0.841952	0.13258	0.182062	0.00712192	0.00490135	0.727045	0.992878	0.86742	0.817938	319885
0.977128	0.984956	0.021896	0.00809446	0.0260588	0.0683791	0.970359	0.973941	0.978104	0.991906	7228278	7330273	0.931621	0.980677	0.862071	0.16759	0.106077	0.00772601	0.0130382	0.757578	0.992274	0.83241	0.893923	646834	694634	0.986962	0.98694	0.893134	0.0553447	0.153059	0.0104672	0.00341752	0.806903	0.989533	0.944655	0.846941	617011	553188	0.996582	0.984281	0.869042	0.0669043	0.186782	0.0126888	0.00399603	0.768412	0.987311	0.933096	0.813218	614143
0.971997	0.981281	0.0236171	0.0137717	0.0412846	0.0694149	0.96325	0.958715	0.976383	0.986228	5744770	5802698	0.930585	0.984141	0.902843	0.0869505	0.107138	0.00961813	0.00764841	0.822893	0.990382	0.913049	0.892862	637037	622952	0.992352	0.990046	0.922155	0.0736388	0.0820139	0.00562525	0.00500825	0.855554	0.994375	0.926361	0.917986	495745	491263	0.994992	0.987314	0.820593	0.169442	0.189136	0.00701225	0.00613851	0.695767	0.992988	0.830558	0.810864	276187
0.970827	0.980414	0.0267432	0.0123229	0.0364695	0.076945	0.96158	0.96353	0.973257	0.987677	5757349	5842653	0.923055	0.976451	0.837731	0.200774	0.119865	0.00896009	0.0164034	0.720773	0.99104	0.799226	0.880135	537889	592342	0.983597	0.983408	0.865516	0.0451881	0.208506	0.0148981	0.00270961	0.762916	0.985102	0.954812	0.791494	525351	435491	0.99729	0.984933	0.804361	0.188966	0.202203	0.00816182	0.00750794	0.672746	0.991838	0.811034	0.797797	302354
0.974011	0.982622	0.026411	0.00817539	0.024692	0.0769117	0.965838	0.975308	0.973589	0.991825	5431789	5533528	0.923088	0.979489	0.883523	0.129426	0.103136	0.00982356	0.0126635	0.79135	0.990176	0.870574	0.896864	635956	655161	0.987336	0.986992	0.90211	0.0493573	0.141709	0.0105616	0.00334547	0.821675	0.989438	0.950643	0.858291	512001	462262	0.996655	0.981507	0.810609	0.120339	0.24839	0.0136952	0.00571502	0.681533	0.986305	0.879661	0.75161	386066
0.974281	0.983151	0.0227056	0.0109215	0.0356857	0.0722381	0.966861	0.964314	0.977294	0.989078	6857462	6940148	0.927762	0.984898	0.902874	0.101725	0.0924805	0.00775947	0.00861551	0.822944	0.992241	0.898275	0.907519	699131	706326	0.991384	0.991054	0.924235	0.0555489	0.0951344	0.00608867	0.00341532	0.859142	0.993911	0.944451	0.904866	545071	522225	0.996585	0.985355	0.83738	0.112061	0.207732	0.010325	0.00499647	0.720252	0.989675	0.887939	0.792268	430185
0.971993	0.980988	0.023553	0.0144294	0.0406794	0.065301	0.962685	0.959321	0.976447	0.985571	5084070	5131574	0.934699	0.984288	0.913095	0.0610541	0.11137	0.0113421	0.00591692	0.840088	0.988658	0.938946	0.88863	644176	609656	0.994083	0.991584	0.939072	0.0738586	0.0476311	0.00348815	0.00555051	0.885142	0.996512	0.926141	0.952369	472296	485671	0.994449	0.984668	0.812024	0.17798	0.197731	0.00850446	0.00747877	0.683536	0.991496	0.82202	0.802269	286257
0.972151	0.981726	0.0303794	0.00586339	0.0193061	0.0946762	0.964107	0.980694	0.969621	0.994137	5948432	6098833	0.905324	0.984786	0.904877	0.0718634	0.117246	0.0104235	0.00610302	0.826278	0.989576	0.928137	0.882754	648022	616336	0.993897	0.992062	0.932111	0.0581893	0.0773903	0.00485206	0.00357843	0.872854	0.995148	0.941811	0.92261	466958	457438	0.996422	0.980187	0.775824	0.12262	0.304661	0.0156322	0.0050399	0.633752	0.984368	0.87738	0.695339	389777
0.976466	0.98428	0.0213209	0.0100536	0.0302766	0.0627709	0.969048	0.969723	0.978679	0.989946	5587726	5652056	0.937229	0.975616	0.857498	0.180487	0.100825	0.00903544	0.0175934	0.750543	0.990965	0.819513	0.899175	612557	672102	0.982407	0.982907	0.875043	0.0411769	0.195272	0.0154895	0.00277673	0.777846	0.984511	0.958823	0.804728	558345	468612	0.997223	0.984588	0.833893	0.140599	0.190144	0.00951118	0.00664663	0.715109	0.990489	0.859401	0.809856	358629
0.978204	0.986059	0.0185866	0.00925029	0.0335472	0.065778	0.972502	0.966453	0.981413	0.99075	6442284	6503570	0.934222	0.983263	0.881329	0.131043	0.105941	0.0079317	0.0100727	0.787836	0.992068	0.868957	0.894059	575576	592203	0.989927	0.990287	0.916463	0.0644843	0.10183	0.00640528	0.00390407	0.845807	0.993595	0.935516	0.89817	491164	471557	0.996096	0.985981	0.830653	0.128631	0.206428	0.00931116	0.00530537	0.710356	0.990689	0.871369	0.793572	358740
0.977075	0.985163	0.0205066	0.00910231	0.0313505	0.0686968	0.970759	0.96865	0.979493	0.990898	6665891	6743502	0.931303	0.98473	0.898057	0.10835	0.0954423	0.00767564	0.00882959	0.814977	0.992324	0.89165	0.904558	645322	654664	0.99117	0.990547	0.919983	0.0659888	0.0936304	0.00596028	0.00408406	0.851822	0.99404	0.934011	0.90637	520333	504934	0.995916	0.987195	0.838853	0.118721	0.199676	0.00864195	0.00468484	0.722435	0.991358	0.881279	0.800324	361416
0.974691	0.983057	0.0231508	0.0106558	0.0318401	0.0674817	0.966679	0.96816	0.976849	0.989344	5437901	5507458	0.932518	0.983993	0.91167	0.0531044	0.121028	0.012461	0.00511318	0.837678	0.987539	0.946896	0.878972	688608	639212	0.994887	0.991717	0.940165	0.0835031	0.0349111	0.00253399	0.00635788	0.887087	0.997466	0.916497	0.965089	494084	520280	0.993642	0.983986	0.828697	0.143439	0.197411	0.00997903	0.00681562	0.7075	0.990021	0.856561	0.802589	353643
0.972453	0.982154	0.0297006	0.00569856	0.0198577	0.0976411	0.964933	0.980142	0.970299	0.994301	6343887	6500814	0.902359	0.985928	0.906556	0.0684602	0.117122	0.00977159	0.00543701	0.829083	0.990228	0.93154	0.882878	643379	609770	0.994563	0.992474	0.935252	0.056815	0.0725493	0.00451214	0.00347822	0.878378	0.995488	0.943185	0.927451	487710	479574	0.996522	0.982188	0.780408	0.127846	0.293872	0.0136685	0.00485738	0.639893	0.986332	0.872154	0.706128	372992
0.976673	0.984939	0.0181035	0.012	0.0415061	0.0616801	0.970325	0.958494	0.981897	0.988	6735677	6777546	0.93832	0.98252	0.893709	0.101801	0.110737	0.00996657	0.00907931	0.807842	0.990033	0.898199	0.889263	721015	713842	0.990921	0.990238	0.925143	0.0601756	0.0890877	0.00630403	0.00413617	0.860712	0.993696	0.939824	0.910912	577768	559994	0.995864	0.985676	0.794545	0.196704	0.214016	0.00781093	0.0070299	0.659125	0.992189	0.803296	0.785984	307453
0.97865	0.986108	0.0158696	0.0119058	0.0396979	0.0524234	0.972597	0.960302	0.98413	0.988094	5912900	5936715	0.947577	0.985504	0.918305	0.0745656	0.0887145	0.00869729	0.00720922	0.848951	0.991303	0.925434	0.911286	689324	678785	0.992791	0.992182	0.93869	0.0692712	0.0532105	0.00359468	0.00475488	0.884464	0.996405	0.930729	0.946789	487366	495776	0.995245	0.986159	0.807282	0.154292	0.227805	0.00885563	0.0054951	0.676842	0.991144	0.845708	0.772195	289445
0.976437	0.984105	0.0196862	0.0120737	0.0348339	0.0559836	0.968708	0.965166	0.980314	0.987926	6347260	6396549	0.944016	0.982796	0.90505	0.057745	0.129329	0.0133396	0.00554704	0.826567	0.98666	0.942255	0.870671	809531	748030	0.994453	0.990145	0.936754	0.0878665	0.0372587	0.00307002	0.00760689	0.881033	0.99693	0.912133	0.962741	651660	687816	0.992393	0.984668	0.794335	0.221142	0.189561	0.00719912	0.00872563	0.658835	0.992801	0.778858	0.810439	314068
0.979021	0.985981	0.0195201	0.00845517	0.0254122	0.0573839	0.97235	0.974588	0.98048	0.991545	5814429	5880046	0.942616	0.976159	0.865485	0.107831	0.159649	0.0159418	0.0102013	0.762869	0.984058	0.892169	0.840351	713248	671822	0.989799	0.987923	0.914399	0.0566941	0.112788	0.00880188	0.00418065	0.842298	0.991198	0.943306	0.887212	568144	534359	0.995819	0.981257	0.797945	0.214822	0.188866	0.00904343	0.0106096	0.663817	0.990957	0.785178	0.811134	356550
0.979555	0.986678	0.017024	0.00959288	0.0319092	0.055656	0.973705	0.968091	0.982976	0.990407	6161030	6207606	0.944344	0.984549	0.902162	0.0983727	0.0973024	0.00833761	0.00843847	0.821763	0.991662	0.901627	0.902698	636058	636813	0.991562	0.989738	0.91555	0.0650767	0.103036	0.00679437	0.00412807	0.844253	0.993206	0.934923	0.896964	499852	479557	0.995872	0.987961	0.826764	0.15241	0.193062	0.00711438	0.00535646	0.704688	0.992886	0.84759	0.806938	286939
0.973948	0.982515	0.0278451	0.00690235	0.0205879	0.0797213	0.96563	0.979412	0.972155	0.993098	4943968	5050474	0.920279	0.981956	0.88933	0.116963	0.104287	0.00919597	0.0104486	0.800715	0.990804	0.883037	0.895713	542946	550740	0.989551	0.989256	0.912214	0.0378775	0.132773	0.00907293	0.00234887	0.838596	0.990927	0.962122	0.867227	431790	389202	0.997651	0.981087	0.807783	0.12445	0.250248	0.0138948	0.00596479	0.677547	0.986105	0.87555	0.749752	355552
0.971873	0.980687	0.0231555	0.015441	0.0416417	0.061627	0.962105	0.958358	0.976845	0.984559	5787253	5832957	0.938373	0.982947	0.903076	0.0866897	0.106932	0.0104183	0.00827676	0.82328	0.989582	0.91331	0.893068	709758	694027	0.991723	0.989882	0.928742	0.0731425	0.0693666	0.00529112	0.00560012	0.866963	0.994709	0.926857	0.930633	565315	567618	0.9944	0.985565	0.823891	0.186465	0.165487	0.00698572	0.0080655	0.700522	0.993014	0.813535	0.834513	322836
0.968728	0.979531	0.0327113	0.00791302	0.0263545	0.102949	0.959883	0.973645	0.967289	0.992087	5687591	5833403	0.897051	0.978972	0.863109	0.140575	0.133175	0.011036	0.0117411	0.759184	0.988964	0.859425	0.866825	576717	581683	0.988259	0.988697	0.901966	0.0397328	0.149661	0.00967518	0.00229152	0.821437	0.990325	0.960267	0.850339	461115	408328	0.997708	0.98508	0.823507	0.0801567	0.254564	0.0123543	0.00318181	0.699967	0.987646	0.919843	0.745436	352132
0.977708	0.985635	0.0178618	0.0108439	0.0378763	0.0613045	0.971676	0.962124	0.982138	0.989156	5777887	5819173	0.938696	0.986356	0.908828	0.106364	0.0754533	0.00600695	0.00873668	0.832892	0.993993	0.893636	0.924547	549691	568705	0.991263	0.991622	0.927722	0.0521798	0.0915411	0.00574388	0.00314633	0.865188	0.994256	0.94782	0.908459	442326	423957	0.996854	0.987874	0.849447	0.107619	0.189546	0.00831916	0.0043071	0.738294	0.991681	0.892381	0.810454	315433
0.978383	0.985635	0.0192006	0.00948105	0.0291106	0.0577797	0.971677	0.970889	0.980799	0.990519	5583347	5638677	0.94222	0.98335	0.905761	0.0725952	0.114896	0.0113673	0.00688575	0.827754	0.988633	0.927405	0.885104	674124	643376	0.993114	0.990854	0.93467	0.0828411	0.0471365	0.00348496	0.00634489	0.877353	0.996515	0.917159	0.952863	512002	531934	0.993655	0.985594	0.825373	0.142587	0.204358	0.00910596	0.00591479	0.702668	0.990894	0.857413	0.795642	319087
0.976343	0.984266	0.0186098	0.0128408	0.0391292	0.0560385	0.96902	0.960871	0.98139	0.987159	6494924	6533104	0.943962	0.983457	0.891379	0.107966	0.109274	0.00901329	0.00889344	0.804044	0.990987	0.892034	0.890726	660294	659326	0.991107	0.98988	0.922744	0.0806411	0.0738461	0.00515806	0.00567138	0.856569	0.994842	0.919359	0.926154	565419	569598	0.994329	0.986245	0.8473	0.124847	0.178834	0.00868998	0.00570951	0.735057	0.99131	0.875153	0.821166	402669
0.979101	0.986838	0.0171486	0.00914393	0.0356315	0.0652956	0.974017	0.964368	0.982851	0.990856	7186841	7245373	0.934704	0.985352	0.89793	0.108508	0.0955386	0.00733616	0.0084438	0.814767	0.992664	0.891492	0.904461	647529	656949	0.991556	0.992315	0.929354	0.0558968	0.0849423	0.00495743	0.00316759	0.86803	0.995043	0.944103	0.915058	502094	486647	0.996832	0.986442	0.822797	0.121636	0.226159	0.00954088	0.00454359	0.698942	0.990459	0.878364	0.773841	369723
0.979461	0.986657	0.015373	0.0113051	0.0379534	0.0511144	0.973665	0.962047	0.984627	0.988695	5071153	5092104	0.948886	0.98728	0.922407	0.0916151	0.0631308	0.00555715	0.00829449	0.855989	0.994443	0.908385	0.936869	532830	549538	0.991706	0.992937	0.938706	0.0439257	0.0780427	0.00485285	0.00263978	0.884492	0.995147	0.956074	0.921957	387339	373517	0.99736	0.987215	0.846358	0.124188	0.181179	0.00811797	0.00521753	0.73364	0.991882	0.875812	0.818821	283945
0.973349	0.983436	0.0218435	0.0112262	0.0469919	0.0884109	0.967413	0.953008	0.978156	0.988774	6061280	6127072	0.911589	0.982773	0.869981	0.153317	0.105403	0.00728655	0.011155	0.769882	0.992713	0.846683	0.894597	488022	515639	0.988845	0.990812	0.909942	0.0397132	0.135386	0.00763733	0.00202848	0.834765	0.992363	0.960287	0.864614	406666	366150	0.997972	0.985948	0.82344	0.115428	0.229789	0.0101525	0.004466	0.699871	0.989848	0.884572	0.770211	322283
0.97645	0.984751	0.0224512	0.00793949	0.0273987	0.0747962	0.96996	0.972601	0.977549	0.992061	5765103	5850686	0.925204	0.980092	0.858235	0.181158	0.0983897	0.00709855	0.014287	0.751675	0.992901	0.818842	0.90161	502705	553518	0.985713	0.986276	0.87693	0.0417784	0.191647	0.0122155	0.00226907	0.780833	0.987784	0.958222	0.808353	454941	383787	0.997731	0.986097	0.843058	0.10759	0.201121	0.00981133	0.00472264	0.728695	0.990189	0.89241	0.798879	351559
0.979401	0.986567	0.0175055	0.0093271	0.0309523	0.0570016	0.97349	0.969048	0.982494	0.990673	6278481	6330744	0.942998	0.984703	0.910642	0.104664	0.0735181	0.00677488	0.00994872	0.835945	0.993225	0.895336	0.926482	691775	715840	0.990051	0.989895	0.919676	0.0593283	0.100403	0.00687961	0.00389931	0.851296	0.99312	0.940672	0.899597	528767	505678	0.996101	0.987024	0.831953	0.112221	0.217267	0.00925024	0.00423384	0.71226	0.99075	0.887779	0.782733	337419
0.980099	0.9873	0.017034	0.00832836	0.0304902	0.0609383	0.974918	0.96951	0.982966	0.991672	6374728	6431186	0.939062	0.9804	0.86384	0.13962	0.132671	0.0102513	0.0108685	0.760316	0.989749	0.86038	0.867329	585838	590569	0.989131	0.988279	0.900973	0.0461854	0.146321	0.0096807	0.00275399	0.819792	0.990319	0.953815	0.853679	510467	456876	0.997246	0.985621	0.79152	0.219319	0.197335	0.00695387	0.0079383	0.654972	0.993046	0.780681	0.802665	277918
0.980517	0.987608	0.0146901	0.0100823	0.037297	0.0536683	0.97552	0.962703	0.98531	0.989918	6107744	6136307	0.946332	0.986276	0.903258	0.0859359	0.107295	0.00828113	0.00648934	0.823584	0.991719	0.914064	0.892705	558909	545849	0.993511	0.992368	0.932237	0.0660811	0.0694397	0.00415097	0.00393684	0.873074	0.995849	0.933919	0.93056	439345	437765	0.996063	0.987121	0.817228	0.191734	0.17361	0.00627247	0.00707686	0.690942	0.993728	0.808266	0.82639	271332
0.979349	0.986657	0.0163921	0.010275	0.035424	0.0556713	0.973665	0.964576	0.983608	0.989725	5438751	5472575	0.944329	0.985141	0.907772	0.0726543	0.110992	0.0099115	0.00624278	0.83112	0.990088	0.927346	0.889008	579923	555948	0.993757	0.992767	0.941225	0.0646593	0.0528167	0.00344261	0.00426436	0.888975	0.996557	0.935341	0.947183	431076	436534	0.995736	0.986236	0.801114	0.203368	0.194353	0.00692835	0.00732878	0.668216	0.993072	0.796632	0.805647	242579
0.979728	0.987001	0.0191255	0.00679632	0.0244476	0.0666491	0.974335	0.975552	0.980874	0.993204	6391837	6472180	0.933351	0.985609	0.911883	0.0912854	0.0849255	0.00752754	0.00814284	0.838038	0.992472	0.908715	0.915075	671259	675957	0.991857	0.990635	0.921544	0.0548285	0.100932	0.00655628	0.00339857	0.854502	0.993444	0.945171	0.899068	504658	480042	0.996601	0.985533	0.807219	0.114466	0.258369	0.0109254	0.0040818	0.676754	0.989075	0.885534	0.741631	336890
0.981514	0.987891	0.0142797	0.00992929	0.0321744	0.0458201	0.976071	0.967826	0.98572	0.990071	5827708	5853428	0.95418	0.984677	0.910327	0.0784173	0.100657	0.00950755	0.00724462	0.835413	0.990492	0.921583	0.899343	661759	645789	0.992755	0.990485	0.927016	0.0662553	0.0796166	0.00558903	0.00458912	0.863961	0.994411	0.933745	0.920383	502395	495206	0.995411	0.987758	0.808751	0.186917	0.195536	0.00649824	0.0061481	0.67891	0.993502	0.813083	0.804464	246200
0.982973	0.989025	0.0138677	0.00806557	0.0280999	0.0476222	0.978288	0.9719	0.986132	0.991934	5943535	5978505	0.952378	0.987113	0.924313	0.060692	0.0902111	0.00851618	0.00556595	0.859277	0.991484	0.939308	0.909789	664663	643775	0.994434	0.992806	0.941262	0.0655785	0.0517974	0.00335553	0.00430683	0.889041	0.996644	0.934422	0.948203	467108	473997	0.995693	0.987485	0.81793	0.163621	0.199723	0.00725942	0.00569946	0.691947	0.992741	0.836379	0.800277	269924
0.978702	0.985873	0.01532	0.0129302	0.0396925	0.0467942	0.97214	0.960308	0.98468	0.98707	6491933	6507689	0.953206	0.984511	0.908011	0.101911	0.0818458	0.00744852	0.00946261	0.83152	0.992551	0.898089	0.918154	717911	733951	0.990537	0.990646	0.924939	0.0698572	0.0802061	0.0053574	0.00461766	0.86036	0.994643	0.930143	0.919794	540258	534247	0.995382	0.98701	0.843636	0.138021	0.173943	0.00769152	0.00585959	0.729559	0.992308	0.861979	0.826057	365776
0.980387	0.987162	0.0170066	0.00863325	0.0282008	0.0545091	0.97465	0.971799	0.982993	0.991367	5511597	5558546	0.945491	0.984629	0.906431	0.0829432	0.103951	0.00940058	0.00734416	0.828874	0.990599	0.917057	0.896049	602062	588270	0.992656	0.991558	0.932704	0.0581613	0.0762561	0.00514908	0.0038568	0.873894	0.994851	0.941839	0.923744	458875	450059	0.996143	0.98615	0.823677	0.172554	0.180057	0.00739283	0.00702316	0.700214	0.992607	0.827446	0.819943	285871
0.97572	0.983686	0.019976	0.0126247	0.0369844	0.0576915	0.967896	0.963016	0.980024	0.987375	6045455	6090803	0.942309	0.979236	0.889504	0.101238	0.119564	0.0125137	0.0104018	0.800998	0.987486	0.898762	0.880436	774086	758302	0.989598	0.987171	0.91244	0.0821295	0.0929267	0.00738609	0.00645714	0.838979	0.992614	0.91787	0.907073	600936	593867	0.993543	0.98503	0.769016	0.24795	0.213235	0.00698533	0.00848464	0.624716	0.993015	0.75205	0.786765	258278
0.97061	0.980863	0.0273956	0.0107375	0.0362342	0.0888936	0.962444	0.963766	0.972604	0.989263	7390099	7516672	0.911106	0.981859	0.8729	0.170227	0.0792437	0.00579633	0.0137067	0.774466	0.994204	0.829773	0.920756	656696	728702	0.986293	0.987455	0.881211	0.0446829	0.182226	0.0108998	0.00230777	0.787647	0.9891	0.955317	0.817774	552319	472798	0.997692	0.983576	0.820931	0.109533	0.238532	0.0123137	0.00487172	0.696253	0.987686	0.890467	0.761468	479898
0.976328	0.984356	0.0198984	0.0113526	0.0356127	0.0612883	0.969194	0.964387	0.980102	0.988647	6499276	6555945	0.938712	0.98545	0.91089	0.0765638	0.101319	0.00911879	0.00672229	0.836362	0.990881	0.923436	0.898681	713972	694832	0.993278	0.991927	0.934139	0.0719507	0.0596901	0.00387325	0.00472646	0.876418	0.996127	0.928049	0.94031	525313	532253	0.995274	0.986923	0.838732	0.122412	0.196829	0.00866984	0.00495323	0.722255	0.99133	0.877588	0.803171	365307
0.977628	0.985048	0.0225031	0.00728258	0.0219701	0.065851	0.970537	0.97803	0.977497	0.992717	6531616	6633319	0.934149	0.984358	0.898892	0.0956299	0.10652	0.00898	0.00797294	0.816352	0.99102	0.90437	0.89348	684707	676462	0.992027	0.991131	0.924982	0.04542	0.102835	0.00664833	0.00277058	0.860435	0.993352	0.95458	0.897165	536238	503985	0.997229	0.985348	0.82572	0.144841	0.20176	0.0091441	0.00614604	0.703171	0.990856	0.855159	0.79824	382573
0.978213	0.98591	0.0165033	0.0116658	0.0399908	0.0559093	0.972211	0.960009	0.983497	0.988334	5660298	5688139	0.944091	0.983738	0.896528	0.143909	0.0590256	0.00481565	0.0128015	0.812461	0.995184	0.856091	0.940974	549507	603992	0.987198	0.990317	0.916101	0.0435532	0.12098	0.00770157	0.00256135	0.84519	0.992298	0.956447	0.87902	441397	405665	0.997439	0.985702	0.824898	0.123729	0.220784	0.00992414	0.00497031	0.70198	0.990076	0.876271	0.779216	317219
0.976167	0.984443	0.0195316	0.0115493	0.0381595	0.0633549	0.969363	0.96184	0.980468	0.988451	5819155	5866531	0.936645	0.982079	0.890164	0.0970329	0.12228	0.0110021	0.0085078	0.802069	0.988998	0.902967	0.87772	631108	613462	0.991492	0.990442	0.926552	0.0606886	0.0858656	0.00605142	0.00417029	0.863155	0.993949	0.939311	0.914134	503065	489581	0.99583	0.984907	0.760581	0.276367	0.198495	0.00614058	0.00943822	0.613659	0.993859	0.723633	0.801505	228152
0.979713	0.987076	0.0161344	0.009693	0.0356697	0.0583565	0.974481	0.96433	0.983866	0.990307	7333233	7381244	0.941644	0.983796	0.892725	0.138306	0.0739257	0.00583924	0.0116719	0.806236	0.994161	0.861694	0.926074	682496	733488	0.988328	0.988221	0.89484	0.0546478	0.150547	0.00937959	0.00307881	0.809693	0.99062	0.945352	0.849453	553069	496964	0.996921	0.988646	0.834449	0.137369	0.19195	0.00703029	0.00472381	0.715926	0.99297	0.862631	0.80805	331940
0.969627	0.981034	0.0209077	0.0170168	0.0687832	0.0835051	0.962774	0.931217	0.979092	0.982983	9672332	9710770	0.916495	0.984012	0.858829	0.130593	0.151495	0.00919728	0.00774902	0.752586	0.990803	0.869407	0.848505	693714	677036	0.992251	0.990528	0.912221	0.0468119	0.125369	0.0074389	0.00256124	0.83861	0.992561	0.953188	0.874631	681102	624969	0.997439	0.98832	0.791602	0.213748	0.202974	0.00581311	0.00620312	0.655084	0.994187	0.786252	0.797026	336865
0.975675	0.984909	0.0203917	0.00973163	0.0411328	0.0832965	0.970268	0.958867	0.979608	0.990268	8176736	8265715	0.916704	0.983078	0.867904	0.103944	0.158532	0.0111659	0.00690471	0.766635	0.988834	0.896056	0.841468	673863	632811	0.993095	0.99151	0.920579	0.064014	0.0943285	0.00540935	0.00355865	0.852846	0.994591	0.935986	0.905672	554191	536242	0.996441	0.988365	0.795748	0.171902	0.23417	0.00712523	0.00484837	0.660782	0.992875	0.828098	0.76583	301875
0.976432	0.984421	0.0196798	0.0114429	0.035855	0.0605874	0.969321	0.964145	0.98032	0.988557	5507678	5553955	0.939413	0.982916	0.893662	0.124323	0.0875996	0.00750787	0.0110624	0.807765	0.992492	0.875677	0.9124	575288	599414	0.988938	0.989955	0.919941	0.0517606	0.106718	0.00734122	0.00336773	0.85175	0.992659	0.948239	0.893282	472368	444991	0.996632	0.985253	0.856795	0.10552	0.177843	0.0100379	0.00549935	0.749467	0.989962	0.89448	0.822157	392335
0.977044	0.985049	0.0193533	0.0105087	0.0350989	0.0633156	0.970539	0.964901	0.980647	0.989491	5889238	5942354	0.936684	0.982717	0.888239	0.133664	0.088723	0.00726228	0.0114597	0.798947	0.992738	0.866336	0.911277	580729	610854	0.98854	0.988101	0.900318	0.052611	0.142297	0.009451	0.00318351	0.818708	0.990549	0.947389	0.857703	482758	437057	0.996816	0.987994	0.829457	0.139223	0.199663	0.00753953	0.00490107	0.708609	0.99246	0.860777	0.800337	281103
0.975573	0.983769	0.0241757	0.00815555	0.0252171	0.0723085	0.968057	0.974783	0.975824	0.991844	5388969	5477440	0.927692	0.979494	0.880105	0.141012	0.0977139	0.00893368	0.01348	0.785881	0.991066	0.858988	0.902286	602289	632648	0.98652	0.986229	0.891962	0.0457081	0.162724	0.0117477	0.00292106	0.804993	0.988252	0.954292	0.837276	490209	430099	0.997079	0.983178	0.797177	0.132064	0.262914	0.0122587	0.00526632	0.662755	0.987741	0.867936	0.737086	323832
0.971752	0.980749	0.0150855	0.0233823	0.0639399	0.0418689	0.962224	0.93606	0.984914	0.976618	5866058	5816643	0.958131	0.983716	0.912432	0.0664395	0.107762	0.0112703	0.00667195	0.838965	0.98873	0.93356	0.892238	757023	723515	0.993328	0.991109	0.938579	0.0717477	0.0508622	0.00392798	0.00565575	0.884266	0.996072	0.928252	0.949138	569873	582695	0.994344	0.984213	0.816639	0.173237	0.19324	0.00879439	0.00770176	0.690101	0.991206	0.826763	0.80676	346936
0.980169	0.987179	0.0180618	0.00752313	0.0260164	0.0608722	0.974683	0.973984	0.981938	0.992477	6053468	6118437	0.939128	0.984874	0.901514	0.086747	0.109927	0.00925141	0.00713048	0.820687	0.990749	0.913253	0.890073	612040	596505	0.99287	0.990946	0.924268	0.067328	0.0839869	0.00538446	0.00424421	0.859198	0.994616	0.932672	0.916013	474598	466121	0.995756	0.98649	0.818856	0.155952	0.204876	0.00816311	0.00586714	0.693273	0.991837	0.844048	0.795124	302187
0.979004	0.986618	0.0180768	0.00864221	0.0318628	0.0649853	0.973589	0.968137	0.981923	0.991358	6730458	6795126	0.935015	0.985729	0.901225	0.0831776	0.11385	0.00900397	0.00637501	0.82021	0.990996	0.916822	0.88615	633361	612172	0.993625	0.992248	0.929245	0.0566845	0.0844125	0.00496112	0.00323915	0.86784	0.995039	0.943315	0.915588	479313	465224	0.996761	0.988168	0.827411	0.137885	0.204607	0.00754392	0.00470382	0.705628	0.992456	0.862115	0.795393	307389
0.979135	0.986713	0.017814	0.00871788	0.0322591	0.0643239	0.973775	0.967741	0.982186	0.991282	6338582	6397284	0.935676	0.986807	0.906686	0.100639	0.0858687	0.00648278	0.00771309	0.829301	0.993517	0.899361	0.914131	568659	577998	0.992287	0.992805	0.935569	0.0627681	0.0660882	0.00391474	0.00370568	0.878938	0.996085	0.937232	0.933912	453636	452029	0.996294	0.987293	0.850501	0.097368	0.195937	0.0091754	0.00408254	0.739888	0.990825	0.902632	0.804063	364581
0.976402	0.984895	0.0203396	0.00981378	0.0355164	0.071616	0.97024	0.964484	0.97966	0.990186	5808057	5870461	0.928384	0.984802	0.901105	0.0986459	0.0991432	0.0082542	0.00820865	0.820011	0.991746	0.901354	0.900857	574553	574236	0.991791	0.991832	0.927001	0.0564985	0.088932	0.00535654	0.00329285	0.863935	0.994643	0.943501	0.911068	425505	410878	0.996707	0.986232	0.797592	0.17808	0.225337	0.00815979	0.00609047	0.663329	0.99184	0.82192	0.774663	261759
0.974445	0.982845	0.0225365	0.0117141	0.0345593	0.0650979	0.966268	0.965441	0.977463	0.988286	6194095	6262676	0.934902	0.980499	0.885413	0.103739	0.125175	0.0117701	0.00954265	0.794387	0.98823	0.896261	0.874825	720190	702965	0.990457	0.988362	0.918597	0.0595926	0.102224	0.00803813	0.00448947	0.84945	0.991962	0.940407	0.897776	611625	583898	0.995511	0.983438	0.840425	0.143283	0.175259	0.00976514	0.00770152	0.72477	0.990235	0.856717	0.824741	442208
0.976485	0.984201	0.0207278	0.0108194	0.031784	0.0597323	0.968894	0.968216	0.979272	0.989181	6277956	6341477	0.940268	0.98278	0.900021	0.0619161	0.135073	0.0131947	0.00561945	0.818217	0.986805	0.938084	0.864927	759798	700545	0.994381	0.990775	0.935208	0.068943	0.0606041	0.00462614	0.00530618	0.878301	0.995374	0.931057	0.939396	600916	606298	0.994694	0.98463	0.783353	0.222705	0.210494	0.00768302	0.00825171	0.643862	0.992317	0.777295	0.789506	298403
0.975908	0.984669	0.0162314	0.0144294	0.0530414	0.0593751	0.969801	0.946959	0.983769	0.985571	5749590	5760122	0.940625	0.9864	0.902856	0.113957	0.0796809	0.0058921	0.0087277	0.822915	0.994108	0.886043	0.920319	502969	522426	0.991272	0.991815	0.926059	0.0604425	0.0870572	0.00516962	0.0034934	0.8623	0.99483	0.939557	0.912943	411201	399553	0.996507	0.98714	0.795933	0.193432	0.214426	0.00706503	0.00621275	0.661037	0.992935	0.806568	0.785574	233820
0.976977	0.985233	0.0205592	0.00890503	0.0319748	0.0716385	0.970897	0.968025	0.979441	0.991095	6289367	6364203	0.928361	0.986084	0.903263	0.0900366	0.103339	0.00806318	0.00693048	0.823592	0.991937	0.909963	0.896661	588038	579442	0.99307	0.991678	0.926167	0.0646272	0.082859	0.00499445	0.00382406	0.862487	0.995006	0.935373	0.917141	461893	452890	0.996176	0.984409	0.805155	0.086528	0.280198	0.0129984	0.00319442	0.673857	0.987002	0.913472	0.719802	363215
0.975739	0.984945	0.015358	0.0147525	0.061237	0.0636272	0.970336	0.938763	0.984642	0.985247	9727814	9733796	0.936373	0.986126	0.873557	0.141328	0.111033	0.00633987	0.00833759	0.775501	0.99366	0.858672	0.888967	651114	674086	0.991662	0.990518	0.898654	0.0765589	0.124838	0.00628299	0.00366134	0.815959	0.993717	0.923441	0.875162	580170	549838	0.996339	0.989792	0.838513	0.138304	0.183455	0.00614351	0.00439655	0.72193	0.993856	0.861696	0.816545	392003
0.974886	0.983295	0.0225095	0.0108315	0.0331906	0.0673342	0.967139	0.966809	0.97749	0.989168	5083319	5144049	0.932666	0.983837	0.900298	0.122581	0.0755986	0.00650921	0.0110686	0.818674	0.993491	0.877419	0.924401	537034	565790	0.988931	0.990345	0.923684	0.0505397	0.100729	0.00697382	0.00332624	0.858191	0.993026	0.94946	0.899271	442006	418641	0.996674	0.983981	0.848075	0.0945466	0.202465	0.0119398	0.00494583	0.736224	0.98806	0.905453	0.797535	381374
0.97732	0.985895	0.0159183	0.0122855	0.0506695	0.0649069	0.972182	0.949331	0.984082	0.987715	8008897	8038463	0.935093	0.985687	0.892991	0.0761567	0.135868	0.0100392	0.0052887	0.806669	0.989961	0.923843	0.864132	689765	645183	0.994711	0.993372	0.938734	0.0773256	0.0446379	0.00251075	0.00449446	0.884541	0.997489	0.922674	0.955362	530469	549262	0.995506	0.98764	0.804513	0.232422	0.154817	0.00481853	0.0079403	0.672959	0.995181	0.767578	0.845183	300335
0.976425	0.984926	0.022631	0.00739916	0.0270871	0.0795982	0.9703	0.972913	0.977369	0.992601	6329368	6428008	0.920402	0.985574	0.903173	0.0765069	0.116273	0.00954781	0.00603323	0.823441	0.990452	0.923493	0.883727	621014	594273	0.993967	0.991945	0.929299	0.0796528	0.0615742	0.00368561	0.00485566	0.867934	0.996314	0.920347	0.938426	460160	469199	0.995144	0.984812	0.829238	0.109377	0.224232	0.0111197	0.00475494	0.708288	0.98888	0.890623	0.775768	387755
0.974615	0.983029	0.0236695	0.0101793	0.0306157	0.0692933	0.966625	0.969384	0.976331	0.989821	5933606	6015592	0.930707	0.984544	0.90333	0.0868643	0.106267	0.00932362	0.00747326	0.823703	0.990676	0.913136	0.893733	645459	631744	0.992527	0.990637	0.927077	0.0692212	0.0765953	0.00527385	0.00473094	0.864067	0.994726	0.930779	0.923405	514862	510783	0.995269	0.985084	0.822815	0.143056	0.2087	0.00951877	0.0060461	0.698968	0.990481	0.856944	0.7913	349627
0.980141	0.987138	0.0164714	0.00922553	0.0315201	0.0552993	0.974603	0.96848	0.983529	0.990774	6077701	6122477	0.944701	0.985843	0.915492	0.0682417	0.100216	0.00930677	0.0061395	0.844154	0.990693	0.931758	0.899784	673385	650277	0.993861	0.991857	0.935143	0.0597426	0.0699163	0.00470664	0.00398115	0.878186	0.995293	0.940257	0.930084	498696	493300	0.996019	0.987056	0.812708	0.153262	0.218693	0.00813021	0.00527258	0.684505	0.99187	0.846738	0.781307	284001
0.980032	0.98673	0.0150815	0.0114517	0.0349244	0.0456504	0.973808	0.965076	0.984919	0.988548	6374764	6398257	0.95435	0.985408	0.914741	0.0673639	0.102479	0.00975713	0.00619449	0.842879	0.990243	0.932636	0.897521	740364	712488	0.993806	0.991467	0.939138	0.0741993	0.047135	0.00350594	0.00566802	0.885259	0.996494	0.925801	0.952865	586486	603631	0.994332	0.986743	0.83447	0.153486	0.177236	0.00749386	0.00631511	0.715957	0.992506	0.846514	0.822764	344744
0.976446	0.984075	0.0185184	0.0133187	0.0379943	0.052317	0.968648	0.962006	0.981482	0.986681	5272297	5300229	0.947683	0.98466	0.910319	0.0825657	0.0966865	0.0091061	0.00766761	0.8354	0.990894	0.917434	0.903314	616115	606632	0.992332	0.99159	0.93627	0.0667925	0.0606469	0.00427135	0.00473296	0.880177	0.995729	0.933208	0.939353	470131	473227	0.995267	0.986467	0.844518	0.144366	0.166313	0.00766092	0.00648709	0.730879	0.992339	0.855634	0.833687	315135
0.976727	0.984989	0.0163893	0.0136295	0.0471542	0.0563149	0.970421	0.952846	0.983611	0.986371	6968055	6987606	0.943685	0.985139	0.905362	0.0704317	0.117615	0.0102597	0.00585793	0.827088	0.98974	0.929568	0.882385	725178	688369	0.994142	0.991952	0.934618	0.0730348	0.057601	0.0037484	0.00482666	0.877262	0.996252	0.926965	0.942399	549435	558583	0.995173	0.986828	0.824786	0.17967	0.170709	0.00663224	0.00705366	0.701818	0.993368	0.82033	0.829291	336508
0.976721	0.984698	0.0212575	0.00927386	0.0298706	0.066678	0.969857	0.970129	0.978742	0.990726	4958127	5018834	0.933322	0.985178	0.916197	0.0834844	0.084121	0.00816337	0.00809651	0.845354	0.991837	0.916516	0.915879	580164	579761	0.991903	0.991506	0.931502	0.0494004	0.0868427	0.005848	0.0032041	0.871787	0.994152	0.9506	0.913157	414796	398458	0.996796	0.985012	0.797605	0.137776	0.258004	0.0106334	0.00491477	0.663347	0.989367	0.862224	0.741996	261031
0.972662	0.98266	0.0182596	0.0164187	0.0612899	0.0678151	0.965911	0.93871	0.98174	0.983581	7159394	7172819	0.932185	0.988111	0.903982	0.12227	0.0681466	0.00437173	0.00829471	0.824788	0.995628	0.87773	0.931853	545999	579667	0.991705	0.99273	0.921292	0.0519351	0.104011	0.00517166	0.00244717	0.854069	0.994828	0.948065	0.895989	431723	408009	0.997553	0.989366	0.824335	0.171773	0.17952	0.00562876	0.00533703	0.701165	0.994371	0.828227	0.82048	276448
0.982111	0.988431	0.014217	0.00890771	0.0305522	0.0481356	0.977126	0.969448	0.985783	0.991092	5907353	5939169	0.951864	0.984892	0.906812	0.0817375	0.104357	0.0093102	0.00712828	0.829511	0.99069	0.918262	0.895643	628806	613317	0.992872	0.991656	0.932099	0.0728399	0.06291	0.00409809	0.00479241	0.872832	0.995902	0.92716	0.93709	468256	473271	0.995208	0.987285	0.818641	0.16264	0.199259	0.00739472	0.00578117	0.692966	0.992605	0.83736	0.800741	274582
0.979925	0.986774	0.0161213	0.0103132	0.0326774	0.0504386	0.973894	0.967323	0.983879	0.989687	6957798	6998872	0.949561	0.985525	0.907707	0.076098	0.107929	0.00933107	0.00637139	0.831011	0.990669	0.923902	0.892071	733693	708415	0.993629	0.991421	0.929198	0.0673059	0.0742719	0.00480657	0.00432532	0.867759	0.995193	0.932694	0.925728	559135	554959	0.995675	0.987338	0.796986	0.198755	0.207227	0.00670481	0.00636488	0.662491	0.993295	0.801245	0.792773	288268
0.971698	0.981445	0.0257119	0.0112916	0.0368877	0.0813082	0.963567	0.963112	0.974288	0.988708	6773788	6874046	0.918692	0.975394	0.827732	0.191407	0.152201	0.0114494	0.015042	0.706094	0.988551	0.808593	0.847799	623879	654129	0.984958	0.984559	0.867695	0.0392522	0.208924	0.0141158	0.00221006	0.766309	0.985884	0.960748	0.791076	572677	471540	0.99779	0.983369	0.797613	0.1732	0.229583	0.0101687	0.00716987	0.663358	0.989831	0.8268	0.770417	380598
0.979677	0.98735	0.0158588	0.00941966	0.0388614	0.0641235	0.975017	0.961139	0.984141	0.99058	6692491	6736279	0.935877	0.987554	0.910027	0.0887785	0.0911633	0.00678206	0.00658864	0.834909	0.993218	0.911221	0.908837	578873	577358	0.993411	0.993459	0.933152	0.0528117	0.0804739	0.00419793	0.00267855	0.874682	0.995802	0.947188	0.919526	415004	402884	0.997321	0.987746	0.816547	0.153259	0.211568	0.00756149	0.00511292	0.68997	0.992439	0.846741	0.788432	289113
0.973265	0.982725	0.0249088	0.00952138	0.0332051	0.0836355	0.966036	0.966795	0.975091	0.990479	7189083	7302530	0.916364	0.985501	0.88784	0.116339	0.107941	0.007426	0.00807457	0.798303	0.992574	0.883661	0.892059	602377	608102	0.991925	0.992016	0.925066	0.0686526	0.0811311	0.00459448	0.00383864	0.860579	0.995406	0.931347	0.918869	502224	495495	0.996161	0.985801	0.852126	0.0979512	0.192561	0.0102202	0.00467956	0.742352	0.98978	0.902049	0.807439	474453
0.976947	0.984681	0.0193776	0.0112274	0.0344086	0.0583928	0.969824	0.965591	0.980622	0.988773	6776467	6832788	0.941607	0.979827	0.87746	0.11063	0.134136	0.0121777	0.00980163	0.781673	0.987822	0.88937	0.865864	754381	734442	0.990198	0.988134	0.914942	0.0569918	0.111502	0.00859027	0.00415543	0.843219	0.99141	0.943008	0.888498	649603	612053	0.995845	0.985412	0.801322	0.231175	0.163312	0.00597067	0.00916819	0.668505	0.994029	0.768825	0.836688	317993
0.97459	0.982488	0.0252136	0.0096884	0.0259438	0.0657872	0.965578	0.974056	0.974786	0.990312	5067192	5147896	0.934213	0.98398	0.913333	0.0706272	0.102162	0.0105646	0.0070806	0.840491	0.989435	0.929373	0.897838	661901	639442	0.992919	0.991625	0.940171	0.0705885	0.0488177	0.00363435	0.00536886	0.887097	0.996366	0.929412	0.951182	487016	498424	0.994631	0.982526	0.834463	0.0991016	0.222847	0.0132785	0.00513598	0.715947	0.986721	0.900898	0.777153	398986
0.971486	0.980784	0.0277961	0.0104821	0.0306507	0.0786316	0.962294	0.969349	0.972204	0.989518	5602702	5702481	0.921368	0.984553	0.904487	0.0835905	0.10713	0.00953642	0.00726646	0.825628	0.990464	0.91641	0.89287	624054	608024	0.992734	0.99098	0.931405	0.0656883	0.0714843	0.00504525	0.00460943	0.871616	0.994955	0.934312	0.928516	502460	499343	0.995391	0.985157	0.860584	0.0988295	0.176505	0.0103447	0.00531988	0.755285	0.989655	0.90117	0.823495	423813
0.975771	0.984177	0.0210214	0.0105687	0.0349502	0.0678628	0.968847	0.96505	0.978979	0.989431	5238208	5294137	0.932137	0.976845	0.848434	0.218308	0.0723628	0.00551263	0.019459	0.736766	0.994487	0.781692	0.927637	480537	570255	0.980541	0.984133	0.858589	0.0324169	0.228336	0.015	0.00172125	0.752217	0.985	0.967583	0.771664	429350	342414	0.998279	0.984586	0.864318	0.0642775	0.196961	0.0127081	0.00359203	0.761057	0.987292	0.935723	0.803039	420499
0.978647	0.985936	0.0177864	0.0103134	0.0327722	0.0556041	0.972262	0.967228	0.982214	0.989687	5532797	5574892	0.944396	0.984578	0.905908	0.123582	0.0625476	0.00541193	0.0113691	0.828	0.994588	0.876418	0.937452	579399	619749	0.988631	0.990361	0.919958	0.0440107	0.113456	0.00752509	0.0027201	0.851779	0.992475	0.955989	0.886544	457127	423920	0.99728	0.985959	0.836544	0.113137	0.208371	0.00985689	0.00480154	0.719017	0.990143	0.886863	0.791629	332061
0.9811	0.987926	0.0144892	0.00964591	0.0349661	0.0518573	0.976141	0.965034	0.985511	0.990354	6044321	6074026	0.948143	0.984926	0.907527	0.0875162	0.0973761	0.0086837	0.00772754	0.830709	0.991316	0.912484	0.902624	634396	627541	0.992272	0.99182	0.934623	0.061808	0.0689197	0.00461552	0.00410996	0.877269	0.995384	0.938192	0.93108	486131	482446	0.99589	0.986533	0.802624	0.170267	0.22277	0.00811571	0.00582389	0.670319	0.991884	0.829733	0.77723	272721
0.976054	0.984477	0.0232237	0.00770002	0.0264668	0.0768935	0.969428	0.973533	0.976776	0.9923	6484657	6587716	0.923106	0.978269	0.866292	0.113193	0.153296	0.0138448	0.00980062	0.764123	0.986155	0.886807	0.846704	704593	672730	0.990199	0.98826	0.907202	0.0704883	0.114062	0.00787436	0.00465314	0.830164	0.992126	0.929512	0.885938	548911	523179	0.995347	0.982722	0.774732	0.199935	0.249047	0.0102332	0.00773041	0.632295	0.989767	0.800065	0.750953	335274
0.979885	0.987107	0.0186115	0.00710801	0.025589	0.0650424	0.974542	0.974411	0.981389	0.992892	6693432	6771890	0.934958	0.983814	0.898208	0.0780342	0.124357	0.0109931	0.00658082	0.815224	0.989007	0.921966	0.875643	703893	668527	0.993419	0.991582	0.933112	0.0596374	0.0740268	0.00500678	0.00397595	0.874612	0.994993	0.940363	0.925973	547315	538940	0.996024	0.98491	0.8039	0.166728	0.223472	0.0092445	0.00644559	0.672101	0.990756	0.833272	0.776528	343797
0.975175	0.983715	0.0245389	0.00789063	0.0257777	0.0772277	0.967952	0.974222	0.975461	0.992109	6074036	6177702	0.922772	0.985489	0.904314	0.0603185	0.128489	0.0109052	0.00477741	0.82534	0.989095	0.939681	0.871511	632344	586470	0.995223	0.992376	0.938878	0.0670819	0.055086	0.0036422	0.00448856	0.884797	0.996358	0.932918	0.944914	498039	504443	0.995511	0.984212	0.802304	0.151803	0.238878	0.0104493	0.00598556	0.669873	0.989551	0.848197	0.761122	338286
0.980334	0.987236	0.0159912	0.00951566	0.0321703	0.053234	0.974794	0.96783	0.984009	0.990484	5849622	5888117	0.946766	0.984137	0.907399	0.0887789	0.0963911	0.00906382	0.0082848	0.830494	0.990936	0.911221	0.903609	655268	649794	0.991715	0.991084	0.931276	0.0555097	0.0815735	0.00573206	0.00380033	0.871391	0.994268	0.94449	0.918426	501094	487266	0.9962	0.986398	0.815573	0.155507	0.211431	0.00836185	0.00575793	0.68858	0.991638	0.844493	0.788569	290567
0.981872	0.988418	0.0164686	0.00664608	0.0242386	0.0585298	0.977102	0.975761	0.983531	0.993354	7441683	7516003	0.94147	0.982855	0.880396	0.117856	0.121344	0.00938615	0.00908306	0.786346	0.990614	0.882144	0.878656	686327	683613	0.990917	0.990463	0.909391	0.036593	0.13889	0.00812279	0.0019248	0.833837	0.991877	0.963407	0.86111	531132	474735	0.998075	0.985723	0.80867	0.189471	0.193179	0.0075032	0.0073268	0.678797	0.992497	0.810529	0.806821	357362
0.980776	0.987884	0.013492	0.0107352	0.0413767	0.0515918	0.976059	0.958623	0.986508	0.989265	6947990	6967406	0.948408	0.987227	0.910596	0.0808565	0.0977931	0.00758753	0.00616668	0.835867	0.992412	0.919144	0.902207	632294	620643	0.993833	0.993105	0.936957	0.0607348	0.0653398	0.00378838	0.00350512	0.881391	0.996212	0.939265	0.93466	480748	478391	0.996495	0.987689	0.800099	0.166146	0.231029	0.00762748	0.00507158	0.666805	0.992373	0.833854	0.768971	280991
0.97606	0.984595	0.0183392	0.0124537	0.043718	0.0634298	0.969657	0.956282	0.981661	0.987546	6193663	6230797	0.93657	0.986293	0.90801	0.100313	0.0835117	0.00666556	0.00814396	0.831518	0.993334	0.899687	0.916488	590157	601178	0.991856	0.991908	0.924929	0.0606216	0.0890825	0.00514815	0.00340319	0.860342	0.994852	0.939378	0.910917	437527	424271	0.996597	0.98859	0.815	0.178855	0.191054	0.006123	0.00564959	0.687764	0.993877	0.821145	0.808946	248391
0.980201	0.987268	0.014377	0.0110813	0.0388906	0.0500385	0.974856	0.961109	0.985623	0.988919	7082753	7106436	0.949961	0.983844	0.896628	0.0838624	0.122069	0.0105487	0.00696993	0.812624	0.989451	0.916138	0.877931	728203	697834	0.99303	0.989382	0.919037	0.0851562	0.076731	0.00536165	0.00600131	0.850202	0.994638	0.914844	0.923269	595587	601072	0.993999	0.987759	0.814692	0.191668	0.178848	0.00606224	0.00659629	0.687325	0.993938	0.808332	0.821152	298992
0.974691	0.982889	0.019393	0.0148183	0.0422572	0.0548311	0.966354	0.957743	0.980607	0.985182	5570730	5596718	0.945169	0.981998	0.895577	0.123236	0.0847842	0.00784193	0.0118503	0.810901	0.992158	0.876764	0.915216	636852	664782	0.98815	0.989385	0.9215	0.0543336	0.101462	0.00753136	0.00384633	0.854428	0.992469	0.945666	0.898538	523517	497427	0.996154	0.984315	0.814291	0.161055	0.208955	0.00947184	0.00690156	0.686755	0.990528	0.838945	0.791045	328219
0.976984	0.98479	0.0208722	0.00948252	0.0298402	0.0640995	0.970035	0.97016	0.979128	0.990517	6395557	6469953	0.9359	0.983988	0.89481	0.122752	0.0869118	0.00702823	0.010298	0.809643	0.992972	0.877248	0.913088	634172	660081	0.989702	0.990205	0.919803	0.0573381	0.101974	0.00678227	0.00364443	0.851513	0.993218	0.942662	0.898026	531790	506609	0.996356	0.98652	0.859658	0.0866244	0.188092	0.010017	0.00412516	0.75386	0.989983	0.913376	0.811908	432331
0.97718	0.985402	0.0170678	0.0121163	0.043642	0.0606856	0.971224	0.956358	0.982932	0.987884	6253896	6285400	0.939314	0.981237	0.874821	0.163781	0.0828397	0.00642564	0.0138299	0.777496	0.993574	0.836219	0.91716	573433	628938	0.98617	0.989169	0.901768	0.0615868	0.132122	0.00799162	0.00346091	0.821109	0.992008	0.938413	0.867878	459499	424961	0.996539	0.9869	0.773886	0.213619	0.238218	0.00721571	0.00627414	0.63117	0.992784	0.786381	0.761782	236053
0.976191	0.983945	0.0208582	0.0112042	0.0324363	0.0592876	0.968398	0.967564	0.979142	0.988796	5048263	5098037	0.940712	0.98395	0.912272	0.0730213	0.101975	0.0104134	0.00724696	0.838695	0.989587	0.926979	0.898025	635774	615916	0.992753	0.991593	0.936784	0.0543637	0.0719047	0.00516637	0.00383871	0.881085	0.994834	0.945636	0.928095	459205	450687	0.996161	0.98492	0.838542	0.14123	0.180755	0.00905291	0.00676339	0.721974	0.990947	0.85877	0.819245	327040
0.97118	0.97998	0.0288149	0.0110636	0.028832	0.072988	0.960747	0.971168	0.971185	0.988936	5504615	5605228	0.927012	0.983548	0.911603	0.0498818	0.123911	0.0131743	0.00493112	0.837565	0.986826	0.950118	0.876089	747273	689049	0.995069	0.990355	0.933649	0.0920029	0.0392073	0.00299298	0.00739878	0.875555	0.997007	0.907997	0.960793	545102	576797	0.992601	0.983463	0.836269	0.108846	0.212249	0.011945	0.00545048	0.71861	0.988055	0.891154	0.787751	413746
0.979138	0.986274	0.0158293	0.0116139	0.0369386	0.0498822	0.97292	0.963061	0.984171	0.988386	5970712	5996286	0.950118	0.982748	0.896457	0.142264	0.0611604	0.00532916	0.0134573	0.812345	0.994671	0.857736	0.93884	626320	685542	0.986543	0.988644	0.909098	0.0453599	0.132297	0.009205	0.00288695	0.833345	0.990795	0.95464	0.867703	515243	468321	0.997113	0.985597	0.835531	0.117902	0.206367	0.0099249	0.00512637	0.717521	0.990075	0.882098	0.793633	362961
0.978428	0.985937	0.0203448	0.00770023	0.0257231	0.0659948	0.972264	0.974277	0.979655	0.9923	6705258	6791804	0.934005	0.982857	0.886473	0.102085	0.124681	0.0103014	0.00823937	0.796095	0.989699	0.897915	0.875319	672805	655874	0.991761	0.989822	0.915932	0.0546578	0.111703	0.00740653	0.0034191	0.844903	0.992593	0.945342	0.888297	549206	516065	0.996581	0.984598	0.776069	0.183604	0.260462	0.00971722	0.00622685	0.634079	0.990283	0.816396	0.739538	317540
0.975317	0.98408	0.022565	0.0091839	0.0322132	0.0765558	0.968659	0.967787	0.977435	0.990816	5528694	5604382	0.923444	0.980105	0.871808	0.127123	0.129258	0.0108864	0.0106826	0.772748	0.989114	0.872877	0.870742	557894	556530	0.989317	0.988689	0.906439	0.0443558	0.137948	0.00930106	0.00271571	0.828887	0.990699	0.955644	0.862052	456391	411694	0.997284	0.983318	0.795849	0.193071	0.214931	0.00927567	0.00811599	0.660921	0.990724	0.806929	0.785069	297402
0.974454	0.983109	0.0215548	0.0121823	0.0381709	0.0661976	0.966779	0.961829	0.978445	0.987818	6372756	6433800	0.933802	0.981794	0.886411	0.0939463	0.132399	0.0117627	0.00802252	0.795994	0.988237	0.906054	0.867601	693314	663890	0.991977	0.988309	0.911406	0.0867155	0.0904642	0.00640281	0.00611407	0.837233	0.993597	0.913285	0.909536	559857	557559	0.993886	0.984732	0.815477	0.170677	0.197915	0.00867799	0.00724835	0.688443	0.991322	0.829323	0.802085	356179
0.975155	0.983743	0.0239667	0.00842534	0.0277866	0.0762938	0.968005	0.972213	0.976033	0.991575	6357963	6459201	0.923706	0.980314	0.85463	0.178417	0.109554	0.00765915	0.0134402	0.74616	0.992341	0.821583	0.890446	545056	590741	0.98656	0.986736	0.886035	0.0393185	0.177847	0.0117862	0.00225148	0.795389	0.988214	0.960681	0.822153	525991	450144	0.997749	0.985235	0.853665	0.101102	0.187233	0.0104204	0.00511493	0.744691	0.98958	0.898898	0.812767	444414
0.975349	0.983785	0.0214811	0.0108913	0.0349249	0.067293	0.968088	0.965075	0.978519	0.989109	5820871	5883866	0.932707	0.984216	0.906927	0.0903571	0.0957723	0.00889728	0.00834885	0.829704	0.991103	0.909643	0.904228	654782	650884	0.991651	0.990468	0.921891	0.0602353	0.095316	0.00630386	0.00384453	0.8551	0.993696	0.939765	0.904684	478713	460843	0.996155	0.985295	0.827117	0.13301	0.20925	0.00970213	0.00564785	0.7052	0.990298	0.86699	0.79075	342494
0.975706	0.984816	0.0192863	0.011048	0.0447434	0.0761728	0.970085	0.955257	0.980714	0.988952	9102217	9178679	0.923827	0.987349	0.893357	0.107352	0.105933	0.00667441	0.00677393	0.807267	0.993326	0.892648	0.894067	677185	678262	0.993226	0.992274	0.919964	0.0539183	0.10475	0.00545109	0.00266256	0.851791	0.994549	0.946082	0.89525	566704	536256	0.997337	0.989521	0.830046	0.124443	0.210967	0.00704809	0.003759	0.709469	0.992952	0.875557	0.789033	370574
0.980645	0.987571	0.0153087	0.00953199	0.0337759	0.0534522	0.975448	0.966224	0.984691	0.990468	5911045	5945722	0.946548	0.986738	0.914542	0.0968194	0.0738065	0.00613712	0.00823836	0.842541	0.993863	0.903181	0.926193	583363	598227	0.991762	0.992509	0.934029	0.0591181	0.072725	0.00440738	0.00353404	0.876223	0.995593	0.940882	0.927275	435421	429124	0.996466	0.988081	0.827845	0.12813	0.211947	0.00796916	0.0043703	0.70626	0.992031	0.87187	0.788053	276871
0.980899	0.987639	0.017728	0.00693529	0.0238809	0.0594654	0.97558	0.976119	0.982272	0.993065	6213586	6281858	0.940535	0.985003	0.905372	0.0518004	0.133755	0.0119847	0.00427337	0.827104	0.988015	0.9482	0.866245	669734	611848	0.995727	0.991326	0.932227	0.0880815	0.0465401	0.00311563	0.00614649	0.873057	0.996884	0.911918	0.95346	505929	528976	0.993854	0.985346	0.825299	0.136991	0.209254	0.00954208	0.00574569	0.70256	0.990458	0.863009	0.790746	353952
0.975744	0.983624	0.0208797	0.0118299	0.0340701	0.0591157	0.967776	0.96593	0.97912	0.98817	5278813	5327604	0.940884	0.98502	0.918303	0.0658258	0.0970378	0.00994399	0.00654255	0.848947	0.990056	0.934174	0.902962	667647	645340	0.993457	0.991414	0.93987	0.0695153	0.0505541	0.00385077	0.00539459	0.88656	0.996149	0.930485	0.949446	506091	516404	0.994605	0.986474	0.824886	0.155775	0.193587	0.00794782	0.00612026	0.701962	0.992052	0.844225	0.806413	282886
0.973189	0.982486	0.0252301	0.00967487	0.0321479	0.0808841	0.965575	0.967852	0.97477	0.990325	6590681	6695854	0.919116	0.984307	0.897937	0.0875309	0.11614	0.00981344	0.00718322	0.814778	0.990187	0.912469	0.88386	677891	656637	0.992817	0.992281	0.93061	0.0625	0.0761804	0.00451761	0.00365542	0.870224	0.995482	0.9375	0.92382	486280	479184	0.996345	0.986459	0.839772	0.100133	0.212798	0.00998614	0.00413498	0.7238	0.990014	0.899867	0.787202	391239
0.982061	0.988398	0.0153276	0.00784728	0.0269912	0.0517681	0.977063	0.973009	0.984672	0.992153	6750494	6801776	0.948232	0.986106	0.910475	0.0697026	0.108521	0.00930761	0.00574936	0.835662	0.990692	0.930297	0.891479	694612	665628	0.994251	0.992503	0.936431	0.0664735	0.0606461	0.003789	0.00417738	0.880461	0.996211	0.933526	0.939354	515186	518402	0.995823	0.986569	0.821338	0.154364	0.201602	0.00809116	0.00586234	0.69684	0.991909	0.845636	0.798398	338910
0.982234	0.988776	0.0162819	0.00611451	0.0235375	0.060901	0.977801	0.976463	0.983718	0.993885	7044064	7116869	0.939099	0.988745	0.918503	0.0506862	0.110371	0.008432	0.00364632	0.849288	0.991568	0.949314	0.889629	637839	597737	0.996354	0.994381	0.944874	0.0711739	0.0385142	0.00203444	0.00388461	0.895508	0.997966	0.928826	0.961486	448094	463850	0.996115	0.988091	0.835575	0.120632	0.204063	0.00803436	0.00431505	0.717586	0.991966	0.879368	0.795937	340131
0.976721	0.983886	0.0174679	0.0147559	0.0384693	0.0453391	0.968284	0.961531	0.982532	0.985244	5259335	5273852	0.954661	0.978925	0.883725	0.136419	0.0951694	0.00928446	0.0138796	0.791673	0.990716	0.863581	0.904831	645344	676169	0.98612	0.987524	0.907353	0.0372061	0.14205	0.0108001	0.00254178	0.830418	0.9892	0.962794	0.85795	519175	462639	0.997458	0.983783	0.796604	0.214826	0.191628	0.00784558	0.00904428	0.661964	0.992154	0.785174	0.808372	286441
0.971581	0.980806	0.0241404	0.0141966	0.0408611	0.0681899	0.962335	0.959139	0.97586	0.985803	6859389	6929285	0.93181	0.982996	0.891526	0.127097	0.0890391	0.00742431	0.0110197	0.804282	0.992576	0.872903	0.910961	714338	745483	0.98898	0.989066	0.907772	0.0602303	0.122119	0.00793996	0.0036739	0.831119	0.99206	0.93977	0.877881	570811	533220	0.996326	0.985735	0.839647	0.114862	0.201396	0.00983322	0.00508416	0.723614	0.990167	0.885138	0.798604	435500
0.972504	0.982135	0.0278994	0.00762186	0.0260856	0.0909814	0.964897	0.973914	0.972101	0.992378	6383611	6516770	0.909019	0.982784	0.8833	0.106759	0.126423	0.0101706	0.00841451	0.790991	0.989829	0.893241	0.873577	625139	611377	0.991585	0.990224	0.918288	0.0581789	0.104098	0.00677794	0.00361487	0.84892	0.993222	0.941821	0.895902	513928	488871	0.996385	0.98329	0.819583	0.108853	0.241341	0.0126107	0.00488016	0.694317	0.987389	0.891147	0.758659	419328
0.976152	0.984349	0.0246158	0.00652032	0.0212929	0.0772001	0.96918	0.978707	0.975384	0.99348	5737292	5843731	0.9228	0.983507	0.894409	0.114309	0.0966992	0.00811808	0.00977093	0.808988	0.991882	0.885691	0.903301	587761	599447	0.990229	0.989548	0.912361	0.0559314	0.117286	0.00767067	0.00343486	0.838845	0.992329	0.944069	0.882714	468445	438001	0.996565	0.984217	0.834097	0.0872003	0.232112	0.0125378	0.00399673	0.715408	0.987462	0.9128	0.767888	392711
0.980951	0.987429	0.0174134	0.00768016	0.024268	0.053882	0.975171	0.975732	0.982587	0.99232	6002482	6061941	0.946118	0.985755	0.917862	0.0600347	0.103225	0.010009	0.00557854	0.848194	0.989991	0.939965	0.896775	706611	674143	0.994421	0.992122	0.938333	0.0712287	0.0519068	0.0035079	0.00490693	0.88383	0.996492	0.928771	0.948093	503325	513796	0.995093	0.986315	0.808435	0.153895	0.226024	0.00873101	0.00545593	0.678465	0.991269	0.846105	0.773976	297048
0.975066	0.982877	0.0220344	0.012161	0.032842	0.0585113	0.966331	0.967158	0.977966	0.987839	4767521	4815653	0.941489	0.984157	0.915846	0.0710473	0.0968953	0.0101957	0.00728917	0.844757	0.989804	0.928953	0.903105	628214	610734	0.992711	0.99093	0.933564	0.0591788	0.0735831	0.00542945	0.00430461	0.875405	0.994571	0.940821	0.926417	452699	445768	0.995695	0.984109	0.782415	0.169318	0.26055	0.0104262	0.00605795	0.642596	0.989574	0.830682	0.73945	254289
0.974524	0.98311	0.0227919	0.0109169	0.0339188	0.0690672	0.966781	0.966081	0.977208	0.989083	6844071	6927240	0.930933	0.977092	0.847209	0.19428	0.106797	0.00824378	0.0164868	0.73492	0.991756	0.80572	0.893203	649203	719692	0.983513	0.984478	0.861457	0.039193	0.219272	0.0142705	0.00209826	0.756632	0.985729	0.960807	0.780728	564350	458577	0.997902	0.985377	0.832238	0.139129	0.194551	0.00914669	0.00613852	0.712678	0.990853	0.860871	0.805449	411157
0.983158	0.989899	0.0138843	0.00628883	0.0320191	0.0685471	0.98	0.967981	0.986116	0.993711	10832862	10916301	0.931453	0.984055	0.861986	0.131984	0.14396	0.00888352	0.00803901	0.757448	0.991116	0.868016	0.85604	758746	748278	0.991961	0.991174	0.903175	0.0635555	0.127812	0.00630982	0.00293225	0.823445	0.99369	0.936444	0.872188	615648	573404	0.997068	0.988754	0.784243	0.211988	0.21949	0.00590052	0.00564602	0.645066	0.994099	0.788012	0.78051	341564
0.977893	0.985855	0.0196867	0.00853954	0.0309871	0.0693856	0.972105	0.969013	0.980313	0.99146	8131118	8223577	0.930614	0.978619	0.854494	0.152256	0.138647	0.0109135	0.0121618	0.745953	0.989086	0.847744	0.861353	762699	774943	0.987838	0.987231	0.894517	0.0452214	0.158589	0.0108185	0.00274078	0.809164	0.989182	0.954779	0.841411	673368	593414	0.997259	0.985049	0.809084	0.178639	0.202831	0.00838415	0.00717539	0.67938	0.991616	0.821361	0.797169	415868
0.97935	0.986405	0.0168493	0.01032	0.0328151	0.0528169	0.973174	0.967185	0.983151	0.98968	5499782	5536307	0.947183	0.98324	0.896064	0.0856484	0.121506	0.0108496	0.00737373	0.8117	0.98915	0.914352	0.878494	597536	574103	0.992626	0.990322	0.926886	0.0847137	0.0612174	0.00428784	0.00607499	0.863734	0.995712	0.915286	0.938783	474816	487005	0.993925	0.987248	0.78025	0.227578	0.211762	0.00626543	0.00686711	0.63968	0.993735	0.772422	0.788238	208678
0.97801	0.985217	0.0200167	0.00949248	0.0278413	0.0575272	0.970865	0.972159	0.979983	0.990508	5143965	5199207	0.942473	0.970747	0.824917	0.2145	0.131501	0.0114377	0.0204403	0.702008	0.988562	0.7855	0.868499	551706	610001	0.97956	0.980636	0.858539	0.0370987	0.225413	0.018211	0.00244974	0.752141	0.981789	0.962901	0.774587	527455	424301	0.99755	0.980727	0.799987	0.186883	0.212726	0.0109325	0.00931428	0.666648	0.989068	0.813117	0.787274	340395
0.980408	0.987242	0.016281	0.0092097	0.0307143	0.0534072	0.974805	0.969286	0.983719	0.99079	6345812	6391428	0.946593	0.984146	0.899152	0.074914	0.125368	0.0109685	0.00622653	0.816781	0.989031	0.925086	0.874632	670227	633673	0.993773	0.991104	0.931795	0.0657937	0.0706036	0.00493724	0.00457885	0.8723	0.995063	0.934206	0.929396	542281	539489	0.995421	0.986112	0.79038	0.209564	0.209676	0.00718451	0.00717968	0.653412	0.992815	0.790436	0.790324	274786
0.974234	0.982064	0.0243739	0.0114121	0.0293986	0.0615184	0.964761	0.970601	0.975626	0.988588	5414621	5486558	0.938482	0.978606	0.878059	0.095758	0.146651	0.0144694	0.00896605	0.782625	0.985531	0.904242	0.853349	684940	646390	0.991034	0.988526	0.924796	0.0570374	0.0926844	0.00778971	0.00462722	0.860112	0.99221	0.942963	0.907316	590056	567750	0.995373	0.982456	0.80481	0.204865	0.185277	0.00861713	0.00975171	0.673374	0.991383	0.795135	0.814723	336880
0.980255	0.987231	0.0151346	0.0103915	0.0356282	0.0512932	0.974784	0.964372	0.984865	0.989608	6310226	6340616	0.948707	0.988565	0.91998	0.0653873	0.0942015	0.00735344	0.00495875	0.851818	0.992647	0.934613	0.905798	593706	575402	0.995041	0.993609	0.94029	0.0644216	0.0549504	0.00309234	0.00365995	0.887309	0.996908	0.935578	0.94505	435629	440039	0.99634	0.988813	0.817847	0.172771	0.191324	0.00612752	0.00541312	0.691828	0.993872	0.827229	0.808676	254061
0.978079	0.986228	0.0146377	0.012904	0.0504368	0.0569221	0.972831	0.949563	0.985362	0.987096	7648690	7662147	0.943078	0.988319	0.903087	0.082381	0.110992	0.00722328	0.00520467	0.823298	0.992777	0.917619	0.889008	588869	570508	0.994795	0.993918	0.933306	0.0539536	0.0790956	0.0038272	0.00254454	0.874952	0.996173	0.946046	0.920904	444500	432687	0.997455	0.989817	0.804538	0.202327	0.188478	0.00499888	0.00545684	0.672993	0.995001	0.797673	0.811522	248416
0.97997	0.987294	0.0165272	0.00885507	0.0333047	0.0608596	0.974907	0.966695	0.983473	0.991145	9061930	9132623	0.93914	0.985248	0.89375	0.0726241	0.137524	0.0106026	0.00523549	0.807909	0.989397	0.927376	0.862476	830316	772209	0.994765	0.991879	0.929773	0.0827675	0.0573381	0.00347336	0.00514415	0.868763	0.996527	0.917232	0.942662	658201	676449	0.994856	0.98789	0.814196	0.169613	0.201375	0.00691135	0.00560593	0.68662	0.993089	0.830387	0.798625	383473
0.981039	0.987666	0.0157693	0.00887509	0.0297288	0.0519728	0.975632	0.970271	0.984231	0.991125	6232274	6275929	0.948027	0.981208	0.884918	0.149959	0.0772213	0.00660788	0.0138288	0.79359	0.993392	0.850041	0.922779	637065	691578	0.986171	0.98735	0.897617	0.0409959	0.156384	0.01091	0.00253721	0.814251	0.98909	0.959004	0.843616	534811	470462	0.997463	0.986236	0.826481	0.144306	0.200804	0.00856392	0.00576424	0.704275	0.991436	0.855694	0.799196	333713
0.975722	0.985191	0.0228036	0.00668245	0.0312984	0.10078	0.970814	0.968702	0.977196	0.993318	9614890	9773510	0.89922	0.982753	0.845756	0.139213	0.16876	0.0101575	0.00810829	0.732735	0.989842	0.860787	0.83124	672720	649629	0.991892	0.990479	0.897245	0.0571036	0.14419	0.00732677	0.00264604	0.813639	0.992673	0.942896	0.85581	574442	521386	0.997354	0.988792	0.814684	0.131073	0.233185	0.00771026	0.00383955	0.687314	0.99229	0.868927	0.766815	379952
0.971331	0.980202	0.0278435	0.0116184	0.0308993	0.0720865	0.961173	0.969101	0.972156	0.988382	5370455	5460087	0.927913	0.976598	0.870121	0.14869	0.110219	0.0106952	0.0150145	0.7701	0.989305	0.85131	0.889781	658944	688722	0.984986	0.985511	0.895051	0.048024	0.155451	0.0121616	0.00336283	0.810038	0.987838	0.951976	0.844549	547170	485424	0.996637	0.981289	0.830614	0.112884	0.21912	0.0135754	0.00620213	0.7103	0.986425	0.887116	0.78088	439416
0.980167	0.987462	0.00989916	0.0151636	0.0569342	0.0377235	0.975234	0.943066	0.990101	0.984836	6178421	6145570	0.962276	0.987499	0.917142	0.0905685	0.0750161	0.00607318	0.00744735	0.846964	0.993927	0.909432	0.924984	582768	592734	0.992553	0.993361	0.940542	0.0720585	0.0465104	0.00271502	0.00431525	0.887758	0.997285	0.927942	0.95349	429065	440878	0.995685	0.988688	0.775282	0.252706	0.194552	0.00483956	0.00676225	0.633029	0.99516	0.747294	0.805448	188746
0.977303	0.985268	0.0192775	0.0101449	0.0344019	0.0639598	0.970963	0.965598	0.980723	0.989855	6240952	6299068	0.93604	0.986189	0.910183	0.0779516	0.101381	0.00854323	0.00641571	0.835171	0.991457	0.922048	0.898619	633848	617742	0.993584	0.992862	0.939768	0.0636599	0.056778	0.00356415	0.00402367	0.88638	0.996436	0.93634	0.943222	480556	484088	0.995976	0.985972	0.835311	0.135771	0.191734	0.00880115	0.00584611	0.717197	0.991199	0.864229	0.808266	358247
0.976998	0.985277	0.0176819	0.0117452	0.0422611	0.0626447	0.970982	0.957739	0.982318	0.988255	5487948	5521115	0.937355	0.985304	0.904166	0.0979075	0.0937504	0.00776871	0.00814747	0.825094	0.992231	0.902092	0.90625	539027	541511	0.991853	0.993175	0.938544	0.057137	0.0657348	0.0038811	0.00334451	0.884205	0.996119	0.942863	0.934265	393034	389450	0.996655	0.987933	0.805417	0.17411	0.214065	0.00701423	0.00543766	0.674225	0.992986	0.82589	0.785935	223904
0.971315	0.980653	0.0304536	0.00798207	0.0233852	0.0854839	0.962041	0.976615	0.969546	0.992018	6182234	6325522	0.914516	0.985542	0.904043	0.079305	0.112017	0.0092779	0.00635383	0.824889	0.990722	0.920695	0.887983	647009	624021	0.993646	0.991814	0.929361	0.0605356	0.0805281	0.00500264	0.00368549	0.868043	0.994997	0.939464	0.919472	494014	483501	0.996315	0.982535	0.799946	0.134337	0.256498	0.0125524	0.00568566	0.666591	0.987448	0.865663	0.743502	396171
0.975613	0.984426	0.0172714	0.0138703	0.0502593	0.0620223	0.96933	0.949741	0.982729	0.98613	5675671	5695314	0.937978	0.984884	0.899548	0.0965258	0.104345	0.0085235	0.00782209	0.817434	0.991476	0.903474	0.895655	548738	543989	0.992178	0.991449	0.928175	0.0772859	0.0662982	0.0041731	0.00491895	0.865977	0.995827	0.922714	0.933702	429710	434827	0.995081	0.986288	0.800379	0.186404	0.212416	0.00767298	0.00652564	0.667193	0.992327	0.813596	0.787584	253446
0.976687	0.984677	0.0200343	0.0105669	0.0339456	0.0630247	0.969816	0.966054	0.979966	0.989433	5674312	5729131	0.936975	0.985558	0.909643	0.089337	0.091375	0.00794458	0.00775151	0.834261	0.992055	0.910663	0.908625	599672	598330	0.992248	0.991714	0.928103	0.0622463	0.0813502	0.00502264	0.0037696	0.865852	0.994977	0.937754	0.91865	436385	427495	0.99623	0.987431	0.8037	0.159837	0.22973	0.00791625	0.0050641	0.671821	0.992084	0.840163	0.77027	250376
0.976146	0.984455	0.0212222	0.00980181	0.0327507	0.0690451	0.969386	0.967249	0.978778	0.990198	7043798	7125985	0.930955	0.982369	0.89176	0.0938758	0.122156	0.0109871	0.00820295	0.804663	0.989013	0.906124	0.877844	763971	740127	0.991797	0.990564	0.925281	0.0661805	0.0831036	0.00564867	0.00442231	0.860951	0.994351	0.933819	0.916896	588386	577723	0.995578	0.986551	0.805376	0.175799	0.212609	0.00777645	0.00615296	0.674167	0.992224	0.824201	0.787391	326346
0.978125	0.986034	0.0210671	0.00676013	0.0248928	0.0746897	0.972454	0.975107	0.978933	0.99324	6336417	6429023	0.92531	0.986044	0.906483	0.0799615	0.106679	0.00871862	0.0063604	0.828961	0.991281	0.920039	0.893321	617096	599176	0.99364	0.991766	0.926997	0.0686696	0.0772957	0.00464009	0.00408635	0.863928	0.99536	0.93133	0.922704	461772	457495	0.995914	0.986133	0.803999	0.109498	0.267186	0.0107121	0.00363848	0.67224	0.989288	0.890502	0.732814	316308
0.97758	0.985714	0.0208423	0.00764126	0.0283557	0.0746508	0.971831	0.971644	0.979158	0.992359	6320423	6405635	0.925349	0.985886	0.895388	0.135061	0.0719414	0.00503368	0.0100882	0.81059	0.994966	0.864939	0.928059	527749	566262	0.989912	0.990906	0.908862	0.0405331	0.136672	0.00753481	0.00202188	0.832949	0.992465	0.959467	0.863328	425919	383242	0.997978	0.987877	0.845077	0.0888414	0.212068	0.00923452	0.00336523	0.731717	0.990765	0.911159	0.787932	340287
0.975825	0.983431	0.0238446	0.00918511	0.0250896	0.063506	0.967401	0.97491	0.976155	0.990815	4516768	4584599	0.936494	0.981028	0.891904	0.144194	0.0688196	0.00636686	0.0143978	0.804897	0.993633	0.855806	0.93118	524342	570523	0.985602	0.987631	0.903324	0.0375031	0.148995	0.0107637	0.00241566	0.823692	0.989236	0.962497	0.851005	423597	374529	0.997584	0.983701	0.84749	0.0883168	0.208259	0.0125348	0.0046532	0.735342	0.987465	0.911683	0.791741	356816
0.978488	0.986075	0.0209905	0.00675593	0.0233376	0.0700453	0.972533	0.976662	0.97901	0.993244	6121438	6210442	0.929955	0.984624	0.894581	0.124783	0.0851785	0.00656395	0.0100161	0.809269	0.993436	0.875217	0.914822	569287	595048	0.989984	0.990711	0.911116	0.0379408	0.134703	0.00779689	0.00198679	0.836744	0.992203	0.962059	0.865297	439182	395010	0.998013	0.987504	0.829214	0.12186	0.214548	0.00858272	0.00437882	0.708254	0.991417	0.87814	0.785452	308300
0.976873	0.985023	0.023454	0.006352	0.0219751	0.0778449	0.970488	0.978025	0.976546	0.993648	6671599	6788437	0.922155	0.982824	0.885131	0.0842502	0.143507	0.0119516	0.00659809	0.793933	0.988048	0.91575	0.856493	673502	629921	0.993402	0.991841	0.927449	0.0472402	0.0965521	0.00589617	0.00274419	0.864713	0.994104	0.95276	0.903448	503179	477136	0.997256	0.982121	0.755163	0.220369	0.267816	0.010455	0.00809845	0.606636	0.989545	0.779631	0.732184	328255
0.977502	0.984952	0.0205698	0.00946276	0.0283361	0.0602484	0.970351	0.971664	0.97943	0.990537	5510442	5572932	0.939752	0.981886	0.891516	0.0835838	0.132066	0.0123269	0.00742557	0.804267	0.987673	0.916416	0.867934	635735	602102	0.992574	0.991242	0.935139	0.0463473	0.0826689	0.00609332	0.00329528	0.87818	0.993907	0.953653	0.917331	510228	490795	0.996705	0.983319	0.797695	0.206635	0.197927	0.00846671	0.00893199	0.663472	0.991533	0.793365	0.802073	303965
0.980335	0.987089	0.0170869	0.00869937	0.0280485	0.054074	0.974507	0.971952	0.982913	0.991301	6360923	6415203	0.945926	0.979695	0.860171	0.184108	0.0904675	0.00672682	0.0151316	0.754649	0.993273	0.815892	0.909533	575964	642068	0.984868	0.985751	0.880103	0.036739	0.189838	0.0129578	0.00213226	0.785878	0.987042	0.963261	0.810162	541461	455402	0.997868	0.986929	0.845966	0.139193	0.168372	0.00758318	0.00606576	0.733052	0.992417	0.860807	0.831628	362032
0.975094	0.983492	0.0255275	0.00732028	0.0229232	0.0769307	0.96752	0.977077	0.974473	0.99268	6158642	6273711	0.923069	0.982538	0.881397	0.138092	0.0982134	0.00764179	0.0112014	0.787944	0.992358	0.861908	0.901787	592903	620335	0.988799	0.988919	0.904785	0.0490193	0.13713	0.00885783	0.0028903	0.826126	0.991142	0.950981	0.86287	502815	456228	0.99711	0.98684	0.83092	0.117801	0.214726	0.0091782	0.00450317	0.710746	0.990822	0.882199	0.785274	339316
0.975687	0.984787	0.019536	0.0108514	0.0437388	0.0767029	0.97003	0.956261	0.980464	0.989149	9048314	9128461	0.923297	0.982728	0.853576	0.158094	0.134426	0.00831573	0.0100373	0.744555	0.991684	0.841906	0.865574	661493	680089	0.989963	0.987368	0.875069	0.0700282	0.173713	0.00976517	0.00351976	0.777887	0.990235	0.929972	0.826287	608930	541039	0.99648	0.987912	0.844372	0.0994239	0.205229	0.00878808	0.00377622	0.73066	0.991212	0.900576	0.794771	469280
0.975961	0.983696	0.0173023	0.0153041	0.0430071	0.0484444	0.967915	0.956993	0.982698	0.984696	5196789	5207356	0.951556	0.980603	0.897556	0.0839428	0.120213	0.0127976	0.00861887	0.814151	0.987202	0.916057	0.879787	681550	654565	0.991381	0.989656	0.931503	0.0623818	0.0745329	0.00612367	0.0050643	0.871788	0.993876	0.937618	0.925467	536287	529337	0.994936	0.983001	0.812032	0.203211	0.17213	0.00800334	0.0097993	0.683548	0.991997	0.796789	0.82787	312985
0.978867	0.985967	0.0141048	0.0139606	0.0425655	0.0429923	0.972323	0.957434	0.985895	0.986039	5018277	5019011	0.957008	0.986001	0.926506	0.0604572	0.0861743	0.00918374	0.006285	0.863075	0.990816	0.939543	0.913826	643579	625963	0.993715	0.992456	0.94464	0.066861	0.0435729	0.00314963	0.00494469	0.895087	0.99685	0.933139	0.956427	448536	459730	0.995055	0.986076	0.810538	0.180644	0.198092	0.00763472	0.00681963	0.681433	0.992365	0.819356	0.801908	247537
0.979702	0.986912	0.0194899	0.00660175	0.0231694	0.0662447	0.974162	0.976831	0.98051	0.993398	6981028	7072789	0.933755	0.970185	0.781274	0.248487	0.18651	0.0131393	0.0188397	0.641058	0.986861	0.751513	0.81349	593164	642082	0.98116	0.981013	0.838474	0.0310891	0.261011	0.0183384	0.00169421	0.721873	0.981662	0.968911	0.738989	604301	460901	0.998306	0.981539	0.785699	0.229879	0.19808	0.00874325	0.0105466	0.647038	0.991257	0.770121	0.80192	382416
0.977941	0.985717	0.017167	0.0113817	0.0388569	0.0577913	0.971837	0.961143	0.982833	0.988618	6748892	6788618	0.942209	0.981252	0.888357	0.0711407	0.148761	0.014173	0.00626128	0.799138	0.985827	0.928859	0.851239	768056	703873	0.993739	0.990112	0.927443	0.0872503	0.0573832	0.00413319	0.00647484	0.864703	0.995867	0.91275	0.942617	587646	606875	0.993525	0.985288	0.768624	0.260979	0.199302	0.00629051	0.00890121	0.624199	0.993709	0.739021	0.800698	267513
0.978401	0.985777	0.0138315	0.0146147	0.0460614	0.0436676	0.971952	0.953939	0.986169	0.985385	5313420	5309200	0.956332	0.98782	0.928442	0.0642436	0.0787581	0.00737803	0.00593359	0.866442	0.992622	0.935756	0.921242	599964	590658	0.994066	0.993489	0.946284	0.0647887	0.0423782	0.00270356	0.00422585	0.898044	0.997296	0.935211	0.957622	418895	428933	0.995774	0.987619	0.833878	0.166175	0.166069	0.00642791	0.00643278	0.715086	0.993572	0.833825	0.833931	260662
0.974144	0.9832	0.0170517	0.0165475	0.0552894	0.0569058	0.966956	0.944711	0.982948	0.983453	6441109	6444413	0.943094	0.98285	0.892262	0.124138	0.0907125	0.00770965	0.0109177	0.805481	0.99229	0.875862	0.909288	653857	678810	0.989082	0.990024	0.918319	0.0614267	0.10108	0.00670648	0.00391433	0.848973	0.993294	0.938573	0.89892	522288	500222	0.996086	0.984923	0.805006	0.135498	0.246829	0.0105803	0.00508821	0.673648	0.98942	0.864502	0.753171	345952
0.978619	0.986476	0.0148706	0.012173	0.0461123	0.0559055	0.973314	0.953888	0.985129	0.987827	6918360	6937305	0.944094	0.982908	0.873798	0.17693	0.0688101	0.00471105	0.0135825	0.77588	0.995289	0.82307	0.93119	556866	630017	0.986417	0.987518	0.880308	0.0370916	0.189241	0.01125	0.0018742	0.786206	0.98875	0.962908	0.810759	496146	417750	0.998126	0.987335	0.858811	0.0934878	0.18412	0.00907836	0.00416927	0.752559	0.990922	0.906512	0.81588	413746
0.978523	0.986454	0.0199251	0.00708336	0.027605	0.0748467	0.97327	0.972395	0.980075	0.992917	8035166	8140449	0.925153	0.98461	0.894653	0.073527	0.135053	0.0109783	0.00561029	0.809387	0.989022	0.926473	0.864947	770830	719640	0.99439	0.991133	0.922506	0.0779886	0.0769992	0.00467007	0.00473485	0.856159	0.99533	0.922011	0.923001	583357	583983	0.995265	0.985603	0.776325	0.170134	0.270726	0.00956251	0.0053037	0.634421	0.990437	0.829866	0.729274	349512
0.972309	0.981777	0.0194545	0.0169876	0.053882	0.0613721	0.964207	0.946118	0.980546	0.983012	6067965	6083231	0.938628	0.981654	0.882105	0.137403	0.0974831	0.00805414	0.0118325	0.789077	0.991946	0.862597	0.902517	608095	636237	0.988167	0.989159	0.917294	0.056024	0.107922	0.00776782	0.00382586	0.847223	0.992232	0.943976	0.892078	538891	509264	0.996174	0.984764	0.801925	0.185324	0.210433	0.00854336	0.00730119	0.669345	0.991457	0.814676	0.789567	312351
0.977299	0.984876	0.0166678	0.0135747	0.040968	0.0499868	0.970203	0.959032	0.983332	0.986425	5160501	5176734	0.950013	0.985526	0.918581	0.0907844	0.0718582	0.0069452	0.00893911	0.849422	0.993055	0.909216	0.928142	605832	618443	0.991061	0.992626	0.939674	0.05293	0.0676071	0.00443328	0.00342053	0.886213	0.995567	0.94707	0.932393	424201	417627	0.996579	0.985025	0.836815	0.143901	0.181619	0.00892092	0.00677148	0.719418	0.991079	0.856099	0.818381	323094
0.979116	0.98685	0.015652	0.0106358	0.0413046	0.0599095	0.974041	0.958695	0.984348	0.989364	6363056	6395482	0.940091	0.98699	0.909471	0.0914176	0.0896389	0.00693353	0.00708387	0.833972	0.993066	0.908582	0.910361	576725	577854	0.992916	0.992929	0.931318	0.044153	0.0919831	0.00511283	0.00233791	0.871465	0.994887	0.955847	0.908017	424165	402940	0.997662	0.987148	0.822451	0.17343	0.181627	0.00685341	0.00648164	0.698443	0.993147	0.82657	0.818373	292231
0.979173	0.98747	0.0166586	0.00836631	0.0418578	0.0806458	0.97525	0.958142	0.983341	0.991634	10119517	10204853	0.919354	0.988593	0.877139	0.147857	0.0963549	0.00455956	0.00739835	0.781164	0.99544	0.852143	0.903645	550963	584262	0.992602	0.992622	0.900812	0.0511314	0.142611	0.00577683	0.00187886	0.819525	0.994223	0.948869	0.857389	477816	431750	0.998121	0.990834	0.832832	0.118331	0.210878	0.00626397	0.0031558	0.71355	0.993736	0.881669	0.789122	353801
0.975773	0.983809	0.0223795	0.00992388	0.029856	0.0656693	0.968134	0.970144	0.977621	0.990076	5217211	5283682	0.934331	0.985922	0.920704	0.0792508	0.079341	0.0077296	0.00772014	0.85306	0.99227	0.920749	0.920659	623007	622946	0.99228	0.991636	0.932919	0.0607659	0.0733126	0.00490517	0.00401498	0.874271	0.995095	0.939234	0.926687	440470	434586	0.995985	0.985983	0.842871	0.0987166	0.208431	0.0103299	0.00432296	0.728416	0.98967	0.901283	0.791569	333300
0.975657	0.984507	0.0196654	0.0112847	0.0418313	0.0712625	0.969487	0.958169	0.980335	0.988715	7664602	7730125	0.928737	0.983638	0.872667	0.142437	0.111688	0.00754235	0.00993966	0.774098	0.992458	0.857563	0.888312	618392	640565	0.99006	0.989631	0.895099	0.0422928	0.159826	0.00882258	0.00206207	0.810117	0.991177	0.957707	0.840174	515868	452559	0.997938	0.987585	0.830726	0.152078	0.185787	0.00721021	0.00567616	0.710463	0.99279	0.847922	0.814213	366582
0.976547	0.98399	0.0218558	0.010094	0.0279267	0.0592244	0.968484	0.972073	0.978144	0.989906	5701899	5770462	0.940776	0.982612	0.900831	0.0972951	0.101034	0.00972707	0.00933199	0.819557	0.990273	0.902705	0.898966	688003	685153	0.990668	0.989081	0.923291	0.0710858	0.0822638	0.00633896	0.00541673	0.857513	0.993661	0.928914	0.917736	560769	554021	0.994583	0.986426	0.831622	0.137372	0.197231	0.00856909	0.00557102	0.711775	0.991431	0.862628	0.802769	327027
0.975494	0.983917	0.0256729	0.00630203	0.0206114	0.0804068	0.968344	0.979389	0.974327	0.993698	7148172	7290287	0.919593	0.981458	0.871237	0.145378	0.111489	0.00849466	0.0114814	0.771851	0.991505	0.854622	0.888511	669001	695530	0.988519	0.987876	0.89279	0.0526742	0.155809	0.00984158	0.00298544	0.806342	0.990158	0.947326	0.844191	566643	504953	0.997015	0.985736	0.833273	0.118922	0.209611	0.00985151	0.00503828	0.714198	0.990148	0.881078	0.790389	427339
0.979244	0.986391	0.0171946	0.00999772	0.0323705	0.0547813	0.973147	0.967629	0.982805	0.990002	5956056	5999671	0.945219	0.98565	0.913194	0.0484702	0.122172	0.0114104	0.00420676	0.840256	0.98859	0.95153	0.877828	674077	621866	0.995793	0.99195	0.939368	0.0891708	0.0302467	0.00208806	0.00652493	0.885668	0.997912	0.910829	0.969753	504121	536734	0.993475	0.986719	0.832005	0.154843	0.180744	0.00754934	0.00627734	0.712336	0.992451	0.845157	0.819256	314688
0.977331	0.98511	0.0223617	0.007304	0.0236817	0.0701184	0.970656	0.976318	0.977638	0.992696	5875414	5965908	0.929882	0.987407	0.919072	0.081339	0.0805158	0.00679045	0.0068655	0.850263	0.99321	0.918661	0.919484	604912	605454	0.993135	0.992622	0.933575	0.0657394	0.0671096	0.00394917	0.0038632	0.875425	0.996051	0.934261	0.93289	432308	431674	0.996137	0.986965	0.84313	0.0841499	0.218892	0.0102068	0.00336967	0.728802	0.989793	0.91585	0.781108	348811
0.974657	0.98358	0.021867	0.0109125	0.0373876	0.0729588	0.96769	0.962612	0.978133	0.989088	6390946	6462521	0.927041	0.983277	0.880654	0.135691	0.102371	0.00757727	0.0104011	0.786758	0.992423	0.864309	0.897629	572410	594477	0.989599	0.989072	0.902385	0.0431237	0.146235	0.00913409	0.00241961	0.822132	0.990866	0.956876	0.853765	492713	439619	0.99758	0.98745	0.838388	0.148989	0.173867	0.00712332	0.0059327	0.721745	0.992877	0.851011	0.826133	328141
0.971869	0.980063	0.0237353	0.0161088	0.0388023	0.0565554	0.960906	0.961198	0.976265	0.983891	4767283	4804525	0.943445	0.978238	0.874123	0.155525	0.0940712	0.00861743	0.0151824	0.776394	0.991383	0.844475	0.905929	565816	606991	0.984818	0.985454	0.890756	0.0333657	0.174076	0.0133159	0.00220532	0.80303	0.986684	0.966634	0.825924	487079	416176	0.997795	0.98525	0.840631	0.150908	0.167662	0.00821228	0.00725279	0.725077	0.991788	0.849092	0.832338	317048
0.978577	0.985633	0.0180302	0.0106768	0.0315143	0.0524583	0.971673	0.968486	0.98197	0.989323	5877439	5921452	0.947542	0.98419	0.905051	0.0770477	0.112169	0.0103664	0.00687381	0.82657	0.989634	0.922952	0.887831	671570	646015	0.993126	0.99031	0.927459	0.0781247	0.0668887	0.00476005	0.00562254	0.864731	0.99524	0.921875	0.933111	525261	531663	0.994377	0.986975	0.813691	0.162742	0.208586	0.00776008	0.0057347	0.685901	0.99224	0.837258	0.791414	284377
0.979324	0.986378	0.0195705	0.00760082	0.0242477	0.0608257	0.973122	0.975752	0.98043	0.992399	5677412	5746725	0.939174	0.984598	0.905487	0.0822686	0.106435	0.00955609	0.00720885	0.827296	0.990444	0.917731	0.893565	621419	605055	0.992791	0.991601	0.933552	0.0489022	0.0833574	0.00571993	0.00324213	0.875385	0.99428	0.951098	0.916643	484420	466871	0.996758	0.986031	0.806948	0.201461	0.184463	0.00685386	0.00763872	0.676373	0.993146	0.798539	0.815537	269425
0.975595	0.9836	0.0260707	0.00653478	0.0193682	0.0743969	0.96773	0.980632	0.973929	0.993465	5293829	5400017	0.925603	0.986178	0.917223	0.0725597	0.0927726	0.0085357	0.0065436	0.847102	0.991464	0.92744	0.907227	606580	593360	0.993456	0.991516	0.932402	0.059414	0.0756418	0.00510572	0.00394577	0.873364	0.994894	0.940586	0.924358	454881	447033	0.996054	0.984601	0.788666	0.120608	0.28509	0.0118449	0.00410565	0.651073	0.988155	0.879392	0.71491	288814
0.980743	0.987673	0.0160879	0.00853746	0.030761	0.0568388	0.975646	0.969239	0.983912	0.991463	6772857	6824831	0.943161	0.982963	0.884334	0.126527	0.104532	0.00821547	0.0101743	0.792651	0.991785	0.873473	0.895468	633106	649048	0.989826	0.988992	0.90829	0.0566634	0.124245	0.00820832	0.00349184	0.831989	0.991792	0.943337	0.875755	541841	503023	0.996508	0.987167	0.838163	0.127945	0.193194	0.00827266	0.00508504	0.721411	0.991727	0.872055	0.806806	358531
0.980144	0.986716	0.0184957	0.00801596	0.0239651	0.0541578	0.973781	0.976035	0.981504	0.991984	6208985	6275280	0.945842	0.984216	0.903984	0.0707276	0.119965	0.0110091	0.00617674	0.82479	0.988991	0.929272	0.880035	705180	667816	0.993823	0.992435	0.942279	0.0536509	0.0617564	0.00434808	0.0037473	0.890858	0.995652	0.946349	0.938244	549676	544968	0.996253	0.984778	0.821637	0.188085	0.168405	0.00742032	0.00847928	0.69727	0.99258	0.811915	0.831595	352121
0.97555	0.983951	0.0189081	0.0131736	0.0423872	0.0600644	0.968409	0.957613	0.981092	0.986826	5698517	5731825	0.939936	0.977897	0.859162	0.180709	0.0968882	0.00788121	0.0160696	0.753097	0.992119	0.819291	0.903112	560089	617391	0.98393	0.985887	0.88768	0.0402832	0.174297	0.0124984	0.00251039	0.798044	0.987502	0.959717	0.825703	506750	435988	0.99749	0.984015	0.83395	0.121108	0.206619	0.0109543	0.00582612	0.715193	0.989046	0.878892	0.793381	379612
0.974072	0.982462	0.0197215	0.015345	0.0436704	0.0556686	0.965528	0.95633	0.980279	0.984655	5495390	5519924	0.944331	0.984236	0.913796	0.0763134	0.0958845	0.00974199	0.00760563	0.841275	0.990258	0.923687	0.904115	688547	673958	0.992394	0.991027	0.9358	0.0734908	0.0547214	0.00407306	0.00557252	0.879346	0.995927	0.926509	0.945279	515447	525889	0.994427	0.985487	0.825162	0.166259	0.183243	0.00801262	0.00712826	0.702362	0.991987	0.833741	0.816757	312422
0.977173	0.985009	0.0177732	0.0121929	0.0391442	0.0563552	0.970461	0.960856	0.982227	0.987807	6154871	6189838	0.943645	0.987576	0.919606	0.0821131	0.0786676	0.00657632	0.00688795	0.851177	0.993424	0.917887	0.921332	625251	627598	0.993112	0.992672	0.93602	0.0693332	0.058565	0.00353845	0.00423457	0.879734	0.996462	0.930667	0.941435	461607	466948	0.995765	0.987733	0.822425	0.147051	0.20599	0.00762318	0.00507894	0.698406	0.992377	0.852949	0.79401	290029
0.976935	0.985257	0.0201125	0.00931401	0.0339459	0.0712484	0.970943	0.966054	0.979887	0.990686	6825951	6901174	0.928752	0.985485	0.899135	0.0645158	0.134494	0.0108	0.00482211	0.816754	0.9892	0.935484	0.865506	655842	606782	0.995178	0.99214	0.934527	0.0796886	0.050812	0.0031976	0.00516197	0.8771	0.996802	0.920311	0.949188	518500	534769	0.994838	0.986742	0.831729	0.126032	0.206615	0.00886536	0.00492861	0.711932	0.991135	0.873968	0.793385	362360
0.980462	0.987311	0.0154488	0.00991408	0.0333876	0.0513472	0.97494	0.966612	0.984551	0.990086	5960108	5993613	0.948653	0.985181	0.915061	0.0636742	0.10526	0.0102661	0.00596016	0.843421	0.989734	0.936326	0.89474	692616	661854	0.99404	0.991924	0.937727	0.0680152	0.0564587	0.00389259	0.00474345	0.882756	0.996107	0.931985	0.943541	500330	506534	0.995257	0.987022	0.772174	0.220666	0.234856	0.00694655	0.00641145	0.628895	0.993053	0.779334	0.765144	223145
0.975915	0.983365	0.0244261	0.00871932	0.0231642	0.0632318	0.967274	0.976836	0.975574	0.991281	4670664	4745862	0.936768	0.985728	0.924015	0.0465373	0.103668	0.0110416	0.0046896	0.858762	0.988958	0.953463	0.896332	629685	591955	0.99531	0.991657	0.94258	0.0869504	0.0259153	0.00196952	0.00701419	0.891396	0.99803	0.91305	0.974085	457220	487784	0.992986	0.983517	0.836636	0.0781893	0.234131	0.0135217	0.00378876	0.719152	0.986478	0.921811	0.765869	358424
0.974412	0.98273	0.0232952	0.0111694	0.0323002	0.0658385	0.966047	0.9677	0.976705	0.988831	5792946	5864865	0.934162	0.979334	0.879828	0.144001	0.0949777	0.00870899	0.0138875	0.78544	0.991291	0.855999	0.905022	657702	695369	0.986112	0.985266	0.89259	0.0560306	0.153485	0.0118699	0.00391709	0.806016	0.98813	0.943969	0.846515	569020	510275	0.996083	0.984262	0.836152	0.103576	0.216525	0.0116185	0.00489056	0.718438	0.988382	0.896424	0.783475	403279
0.974995	0.983022	0.0245027	0.0093366	0.0264499	0.0675197	0.966611	0.97355	0.975497	0.990663	6098260	6193070	0.93248	0.980411	0.876946	0.130357	0.115628	0.00992269	0.0113597	0.780858	0.990077	0.869643	0.884372	658709	669866	0.98864	0.987533	0.909473	0.0581918	0.120716	0.00921013	0.00416614	0.833975	0.99079	0.941808	0.879284	594402	554941	0.995834	0.983763	0.848239	0.10244	0.195943	0.0116466	0.00548857	0.736472	0.988353	0.89756	0.804057	470978
0.978709	0.986209	0.0185992	0.00893635	0.0305956	0.0622085	0.972792	0.969404	0.981401	0.991064	6402393	6465431	0.937791	0.983445	0.894235	0.103485	0.108033	0.00919404	0.00876607	0.808702	0.990806	0.896515	0.891967	654001	650683	0.991234	0.989875	0.916247	0.0552849	0.110555	0.00731282	0.00345632	0.845439	0.992687	0.944715	0.889445	519035	488669	0.996544	0.986264	0.810682	0.149436	0.225628	0.00887572	0.00537083	0.681636	0.991124	0.850564	0.774372	316561
0.976302	0.984356	0.0194179	0.0118406	0.037278	0.0601433	0.969194	0.962722	0.980582	0.988159	6279079	6327600	0.939857	0.985265	0.909999	0.0897383	0.0902633	0.00805004	0.00799901	0.834861	0.99195	0.910262	0.909737	681451	681058	0.992001	0.991384	0.929996	0.0548876	0.0846449	0.00563321	0.00354525	0.869152	0.994367	0.945112	0.915355	520303	503921	0.996455	0.985349	0.838624	0.113569	0.204291	0.0102123	0.00512237	0.722095	0.989788	0.886431	0.795709	398143
0.976982	0.98468	0.0205774	0.0100059	0.030552	0.0614828	0.969822	0.969448	0.979423	0.989994	5315645	5373020	0.938517	0.984553	0.907207	0.057282	0.125726	0.0118044	0.00502193	0.830172	0.988196	0.942718	0.874274	614422	569813	0.994978	0.992226	0.940176	0.0690487	0.0504151	0.00347098	0.00484235	0.887105	0.996529	0.930951	0.949585	457641	466801	0.995158	0.983391	0.823329	0.160646	0.192095	0.00964645	0.00777954	0.699711	0.990354	0.839354	0.807905	340769
0.977322	0.985101	0.0209638	0.00875796	0.0282846	0.0658952	0.97064	0.971715	0.979036	0.991242	5544326	5613448	0.934105	0.984396	0.896267	0.0837328	0.122879	0.0101935	0.00667299	0.812032	0.989807	0.916267	0.877121	563343	539275	0.993327	0.990166	0.920131	0.0802428	0.0794945	0.00521303	0.00526611	0.852077	0.994787	0.919757	0.920506	451088	451455	0.994734	0.986751	0.816381	0.148801	0.215701	0.00839069	0.00534976	0.689733	0.991609	0.851199	0.784299	275275
0.980341	0.987625	0.0152971	0.00943465	0.036752	0.0585847	0.975553	0.963248	0.984703	0.990565	7665576	7711213	0.941415	0.987454	0.909049	0.0582689	0.12144	0.0092847	0.00417754	0.833264	0.990715	0.941731	0.87856	690744	644409	0.995822	0.992866	0.936901	0.0995027	0.0236282	0.00136184	0.00618811	0.881292	0.998638	0.900497	0.976372	525051	569291	0.993812	0.988873	0.83736	0.12902	0.193762	0.00711803	0.00439938	0.720222	0.992882	0.87098	0.806238	343876
0.97709	0.98467	0.0212518	0.00933677	0.0279288	0.0620828	0.969802	0.972071	0.978748	0.990663	5400581	5466326	0.937917	0.980917	0.888035	0.125151	0.0983765	0.00903887	0.0118176	0.798617	0.990961	0.874849	0.901624	610339	629018	0.988182	0.98823	0.907989	0.0442032	0.135264	0.00967152	0.00287908	0.831483	0.990328	0.955797	0.864736	488349	441823	0.997121	0.984665	0.814158	0.166166	0.204611	0.00900365	0.00698898	0.686565	0.990996	0.833834	0.795389	307095
0.978902	0.986294	0.0148449	0.0125654	0.042091	0.0494588	0.972958	0.957909	0.985155	0.987435	6974728	6990867	0.950541	0.986197	0.911907	0.0692393	0.106198	0.00919431	0.00577637	0.838078	0.990806	0.930761	0.893802	725222	696425	0.994224	0.991899	0.936388	0.0786226	0.048104	0.00322158	0.00542782	0.880385	0.996778	0.921377	0.951896	568310	587134	0.994572	0.988196	0.821515	0.173379	0.183528	0.00631361	0.00589375	0.697094	0.993686	0.826621	0.816472	301867
0.981296	0.987779	0.0126294	0.0118133	0.0385342	0.0411195	0.975852	0.961466	0.987371	0.988187	5241061	5245393	0.95888	0.984993	0.911479	0.0678329	0.108311	0.0102328	0.00615555	0.837355	0.989767	0.932167	0.891689	593706	567925	0.993844	0.99179	0.938764	0.0669885	0.0554127	0.00395888	0.00484098	0.884594	0.996041	0.933012	0.944587	456520	462184	0.995159	0.98612	0.786933	0.236058	0.188649	0.00616667	0.0081787	0.648714	0.993833	0.763942	0.811351	216471
0.977916	0.985567	0.0184466	0.0103861	0.0341352	0.0595183	0.971545	0.965865	0.981553	0.989614	6382061	6434470	0.940482	0.983159	0.899303	0.0615963	0.136669	0.0129419	0.00540719	0.817031	0.987058	0.938404	0.863331	729629	671258	0.994593	0.991847	0.936553	0.0703677	0.0564234	0.003847	0.00486473	0.880676	0.996153	0.929632	0.943577	534140	542152	0.995135	0.984938	0.785099	0.236631	0.191897	0.00677771	0.00882918	0.646225	0.993222	0.763369	0.808103	285184
0.978821	0.986542	0.0169261	0.00996511	0.0371415	0.0618992	0.973442	0.962858	0.983074	0.990035	6760384	6808253	0.938101	0.977488	0.839306	0.206943	0.108717	0.00774543	0.0164246	0.723107	0.992255	0.793057	0.891283	568733	639175	0.983575	0.984005	0.858589	0.0327214	0.228142	0.0151112	0.00175292	0.752218	0.984889	0.967279	0.771858	542422	432836	0.998247	0.987555	0.822247	0.166578	0.188632	0.00693128	0.00596475	0.698149	0.993069	0.833422	0.811368	305876
0.979333	0.986654	0.0169831	0.0096817	0.0335103	0.0577342	0.97366	0.96649	0.983017	0.990318	6817603	6868241	0.942266	0.986798	0.914178	0.0885454	0.0830815	0.00690401	0.00739847	0.841923	0.993096	0.911455	0.916918	677768	681831	0.992602	0.991501	0.926215	0.0691671	0.0783581	0.00481116	0.00420745	0.86257	0.995189	0.930833	0.921642	511549	506498	0.995793	0.988133	0.839859	0.113835	0.201849	0.00815634	0.00415971	0.723928	0.991844	0.886165	0.798151	344585
0.974375	0.983277	0.0269129	0.00631766	0.0212103	0.0861458	0.967104	0.97879	0.973087	0.993682	6197552	6328722	0.913854	0.979383	0.860124	0.147025	0.132605	0.010469	0.011788	0.754577	0.989531	0.852975	0.867395	597421	607521	0.988212	0.987555	0.899005	0.0379666	0.156273	0.0108856	0.00233947	0.816538	0.989114	0.962033	0.843727	536644	470650	0.997661	0.980558	0.800572	0.139875	0.251269	0.0137184	0.00669497	0.667461	0.986282	0.860125	0.748731	426061
0.971878	0.9817	0.025633	0.0108561	0.0366517	0.0835738	0.964057	0.963348	0.974367	0.989144	7670707	7787038	0.916426	0.98297	0.881163	0.129056	0.108376	0.00827407	0.0100686	0.78757	0.991726	0.870944	0.891624	712298	729211	0.989931	0.989408	0.90189	0.0571037	0.135698	0.00805935	0.00312426	0.821311	0.991941	0.942896	0.864302	566580	519353	0.996876	0.987581	0.814228	0.169492	0.201426	0.00709743	0.00575037	0.686665	0.992903	0.830508	0.798574	342826
0.969835	0.980061	0.0243029	0.0155363	0.0487097	0.0747732	0.960901	0.95129	0.975697	0.984464	6459141	6517176	0.925227	0.980476	0.880003	0.137999	0.101228	0.00879325	0.0124526	0.785719	0.991207	0.862001	0.898772	683202	712346	0.987547	0.988639	0.913081	0.0679135	0.105166	0.00749294	0.00465863	0.840063	0.992507	0.932087	0.894834	572001	549140	0.995341	0.985462	0.785277	0.185	0.242355	0.00879039	0.00625381	0.646465	0.99121	0.815	0.757645	300959
0.976852	0.984606	0.0176907	0.0130862	0.0398375	0.0533459	0.969679	0.960162	0.982309	0.986914	4995099	5018513	0.946654	0.985881	0.921852	0.0927634	0.0630542	0.00617053	0.00934523	0.855033	0.993829	0.907237	0.936946	591872	611254	0.990655	0.991684	0.932209	0.05027	0.0846778	0.00562806	0.0032279	0.873025	0.994372	0.94973	0.915322	415965	400895	0.996772	0.985937	0.846435	0.10161	0.199839	0.0101159	0.00460659	0.733756	0.989884	0.89839	0.800161	322554
0.979518	0.986529	0.0192997	0.00757259	0.0243265	0.0604195	0.973416	0.975673	0.9807	0.992427	6533699	6611828	0.939581	0.985164	0.908235	0.100386	0.0829767	0.00723352	0.00890549	0.831896	0.992766	0.899614	0.917023	692182	705577	0.991095	0.989896	0.917802	0.0645426	0.0992003	0.00661088	0.00415213	0.84809	0.993389	0.935457	0.9008	541420	521361	0.995848	0.987114	0.833719	0.103496	0.220847	0.00949911	0.00389081	0.714853	0.990501	0.896504	0.779153	358470
0.977156	0.985383	0.0176302	0.0115853	0.0417479	0.0625352	0.971187	0.958252	0.98237	0.988415	7045206	7088558	0.937465	0.986654	0.910775	0.083614	0.094767	0.00770333	0.00672067	0.836169	0.992297	0.916386	0.905233	680490	672208	0.993279	0.991985	0.92972	0.0640589	0.0764181	0.00464989	0.00384948	0.868671	0.99535	0.935941	0.923582	519118	512263	0.996151	0.988615	0.794974	0.221207	0.188159	0.00526496	0.0064447	0.659715	0.994735	0.778793	0.811841	245883
0.971474	0.980995	0.0221761	0.0158137	0.0478736	0.0662661	0.962699	0.952126	0.977824	0.984186	6438520	6480413	0.933734	0.982847	0.898462	0.101871	0.101205	0.00933399	0.00940175	0.815643	0.990666	0.898129	0.898795	726755	727294	0.990598	0.989356	0.920229	0.0641803	0.0948512	0.00688528	0.00451692	0.852244	0.993115	0.93582	0.905149	583809	564675	0.995483	0.98603	0.800699	0.222441	0.17474	0.00616436	0.00831052	0.667639	0.993836	0.777559	0.82526	292680
0.97994	0.986985	0.0152118	0.0108082	0.0365118	0.0508495	0.974305	0.963488	0.984788	0.989192	6047270	6074311	0.94915	0.984717	0.905177	0.065649	0.12223	0.0110181	0.00558991	0.82678	0.988982	0.934351	0.87777	653571	613993	0.99441	0.990816	0.929367	0.0810778	0.0599484	0.00412437	0.0056973	0.868053	0.995876	0.918922	0.940052	505485	517108	0.994303	0.987041	0.794103	0.219052	0.192291	0.00614613	0.00723348	0.658517	0.993854	0.780948	0.807709	243324
0.979303	0.986569	0.0152191	0.0116364	0.0392345	0.0508768	0.973494	0.960766	0.984781	0.988364	5188216	5207091	0.949123	0.985002	0.908178	0.108195	0.0748361	0.00654361	0.00978236	0.831801	0.993456	0.891805	0.925164	540795	561024	0.990218	0.991897	0.93542	0.0561839	0.0728288	0.00491528	0.00372947	0.878674	0.995085	0.943816	0.927171	426974	419444	0.996271	0.986814	0.828144	0.160317	0.183083	0.0074004	0.00631142	0.706694	0.9926	0.839683	0.816917	262357
0.973413	0.982775	0.0237821	0.0105796	0.0363587	0.0791577	0.966133	0.963641	0.976218	0.98942	7132867	7229333	0.920842	0.983345	0.885305	0.120191	0.10913	0.00849457	0.00946385	0.794213	0.991505	0.879809	0.89087	671364	679804	0.990536	0.990804	0.918994	0.0559459	0.10477	0.00646206	0.00328268	0.850129	0.993538	0.944054	0.89523	542198	514157	0.996717	0.985425	0.843368	0.101768	0.20518	0.0105922	0.00467663	0.729158	0.989408	0.898232	0.79482	459368
0.975803	0.984604	0.0210392	0.00968805	0.0361036	0.0760289	0.969674	0.963896	0.978961	0.990312	5950426	6019422	0.923971	0.985691	0.901607	0.112012	0.0843503	0.00652082	0.00890756	0.820841	0.993479	0.887988	0.91565	545309	562296	0.991092	0.992321	0.926312	0.041897	0.103438	0.00586396	0.00223074	0.862738	0.994136	0.958103	0.896562	410015	383679	0.997769	0.987392	0.811665	0.135846	0.234812	0.00860776	0.00442814	0.683027	0.991392	0.864154	0.765188	270416
0.973509	0.982192	0.0252312	0.010271	0.0302599	0.0722104	0.965007	0.96974	0.974769	0.989729	6429444	6528119	0.92779	0.979317	0.873055	0.119834	0.133942	0.0119669	0.01055	0.77471	0.988033	0.880166	0.866058	715341	703875	0.98945	0.98756	0.908342	0.0647684	0.117044	0.00874793	0.00458942	0.832076	0.991252	0.935232	0.882956	608114	574123	0.995411	0.983518	0.837931	0.132171	0.189976	0.0105087	0.00684938	0.721068	0.989491	0.867829	0.810024	458168
0.975207	0.982734	0.027485	0.00683081	0.0176788	0.0688595	0.966053	0.982321	0.972515	0.993169	5348558	5462150	0.931141	0.98379	0.910267	0.0916993	0.0877572	0.00869663	0.0091228	0.835313	0.991303	0.908301	0.912243	678554	681499	0.990877	0.989273	0.921451	0.0657106	0.0910383	0.00675689	0.00475441	0.854344	0.993243	0.934289	0.908962	521154	507026	0.995246	0.98334	0.80435	0.101871	0.271697	0.0132819	0.00407596	0.67273	0.986718	0.898129	0.728303	354008
0.978176	0.98508	0.0204437	0.00933327	0.0256613	0.055127	0.970599	0.974339	0.979556	0.990667	5933293	6000590	0.944873	0.981313	0.900453	0.0678486	0.12916	0.013785	0.00681287	0.818931	0.986215	0.932151	0.87084	791800	739720	0.993187	0.988477	0.923279	0.0831348	0.0702162	0.00566429	0.00679319	0.857492	0.994336	0.916865	0.929784	608378	616950	0.993207	0.984379	0.754174	0.215307	0.27406	0.00933137	0.00679935	0.605361	0.990669	0.784693	0.72594	269306
0.978362	0.985591	0.0190046	0.00976992	0.0297271	0.0567448	0.971592	0.970273	0.980995	0.99023	5450507	5501816	0.943255	0.982078	0.894072	0.112444	0.0993165	0.00911677	0.0104603	0.808435	0.990883	0.887556	0.900684	612426	621484	0.98954	0.990017	0.925437	0.0539985	0.0942522	0.00689835	0.00379582	0.861222	0.993102	0.946002	0.905748	498832	477606	0.996204	0.98339	0.839224	0.129216	0.190129	0.0107106	0.00679671	0.722985	0.989289	0.870784	0.809871	390392
0.978396	0.98608	0.0170849	0.0107352	0.0374889	0.0587237	0.972542	0.962511	0.982915	0.989265	5758451	5795651	0.941276	0.984424	0.89196	0.139613	0.074062	0.00555797	0.0112114	0.804989	0.994442	0.860387	0.925938	516932	556316	0.988789	0.989858	0.908769	0.0477758	0.130893	0.00803397	0.00269085	0.832793	0.991966	0.952224	0.869107	432697	394928	0.997309	0.987748	0.847194	0.100897	0.199049	0.0087721	0.00398026	0.734897	0.991228	0.899103	0.800951	315691
0.973413	0.982876	0.0205631	0.0136611	0.0478271	0.0707526	0.966328	0.952173	0.979437	0.986339	6962616	7011681	0.929247	0.983347	0.896661	0.0603969	0.142527	0.013009	0.00507127	0.81268	0.986991	0.939603	0.857473	758341	692055	0.994929	0.992114	0.937374	0.075482	0.0494065	0.00327669	0.00513763	0.882131	0.996723	0.924518	0.950593	558813	574574	0.994862	0.984937	0.76692	0.238253	0.227836	0.00755772	0.00800771	0.621955	0.992442	0.761747	0.772164	288848
0.974838	0.982742	0.0268153	0.00751191	0.0205506	0.070964	0.966069	0.979449	0.973185	0.992488	5275087	5379720	0.929036	0.98433	0.913892	0.0571754	0.113318	0.0116548	0.00556443	0.841437	0.988345	0.942825	0.886682	685335	644525	0.994436	0.991592	0.936527	0.0691464	0.0577307	0.00407187	0.00493259	0.88063	0.995928	0.930854	0.942269	481096	486996	0.995067	0.982332	0.773747	0.142373	0.295187	0.0131151	0.00523998	0.630984	0.986885	0.857627	0.704813	313252
0.977962	0.985488	0.0151488	0.013874	0.043833	0.0477272	0.971392	0.956167	0.984851	0.986126	5211754	5218500	0.952273	0.984975	0.916877	0.0618575	0.103445	0.0104873	0.00602021	0.846513	0.989513	0.938142	0.896555	634792	606652	0.99398	0.992367	0.943731	0.071275	0.0407696	0.00292175	0.00526331	0.893458	0.997078	0.928725	0.95923	458283	473336	0.994737	0.985184	0.786824	0.241055	0.183171	0.00636083	0.00898555	0.648566	0.993639	0.758945	0.816829	229911
0.969754	0.980556	0.0246592	0.0141726	0.050281	0.0851765	0.961854	0.949719	0.975341	0.985827	5621327	5681766	0.914823	0.972089	0.835824	0.174612	0.153473	0.0140938	0.0164072	0.717953	0.985906	0.825388	0.846527	609842	625461	0.983593	0.985123	0.881317	0.0388926	0.18624	0.0134128	0.00239805	0.787817	0.986587	0.961107	0.81376	493229	417612	0.997602	0.983095	0.753198	0.23755	0.255831	0.00917838	0.00832534	0.604104	0.990822	0.76245	0.744169	251869
0.979904	0.986808	0.0157737	0.0105966	0.0340602	0.0501199	0.97396	0.96594	0.984226	0.989403	5643503	5673188	0.94988	0.984311	0.911621	0.0944968	0.0821781	0.00795582	0.00926068	0.837595	0.992044	0.905503	0.917822	654943	663853	0.990739	0.990022	0.918953	0.05333	0.107187	0.00722286	0.00340228	0.850059	0.992777	0.94667	0.892813	470693	443915	0.996598	0.987219	0.813806	0.178884	0.193376	0.00693174	0.00630309	0.686064	0.993068	0.821116	0.806624	257240
0.976085	0.984067	0.0230547	0.00870675	0.0265776	0.0683447	0.968634	0.973422	0.976945	0.991293	4914692	4986872	0.931655	0.981019	0.876838	0.141505	0.104019	0.00851422	0.0120452	0.780686	0.991486	0.858495	0.895981	497476	519198	0.987955	0.988779	0.90932	0.0304561	0.14386	0.0100362	0.00189165	0.833719	0.989964	0.969544	0.85614	433520	382813	0.998108	0.984443	0.840204	0.118131	0.197701	0.0105687	0.00577308	0.724442	0.989431	0.881869	0.802299	336301
0.981719	0.988148	0.0149016	0.00878448	0.0298279	0.0498615	0.976573	0.970172	0.985098	0.991216	6098600	6136470	0.950138	0.986955	0.919093	0.0394942	0.118897	0.0108339	0.00332628	0.850297	0.989166	0.960506	0.881103	667057	611913	0.996674	0.992165	0.937265	0.0960109	0.0269162	0.00173097	0.00661384	0.881936	0.998269	0.903989	0.973084	477110	513577	0.993386	0.988248	0.784179	0.212882	0.218739	0.00614432	0.00593655	0.644978	0.993856	0.787118	0.781261	216779
0.971936	0.981034	0.0244645	0.0134047	0.0385283	0.0688699	0.962774	0.961472	0.975535	0.986595	5889125	5955891	0.93113	0.980569	0.883305	0.120142	0.11322	0.0102455	0.0109496	0.791	0.989754	0.879858	0.88678	663830	669052	0.98905	0.987589	0.910318	0.0596023	0.117898	0.00902347	0.00429936	0.835397	0.990977	0.940398	0.882102	571622	536187	0.995701	0.984239	0.838962	0.146092	0.17547	0.00917854	0.00739222	0.722596	0.990821	0.853908	0.82453	398587
0.978812	0.986584	0.016051	0.0107661	0.0407209	0.0598208	0.973524	0.959279	0.983949	0.989234	6604605	6640079	0.940179	0.986838	0.902897	0.119002	0.0740874	0.00526168	0.00885032	0.822983	0.994738	0.880998	0.925913	554224	582479	0.99115	0.992475	0.925817	0.0505295	0.0966873	0.00528784	0.00263613	0.86188	0.994712	0.949471	0.903313	435962	414768	0.997364	0.986236	0.85386	0.0786276	0.204434	0.0108043	0.00361411	0.744987	0.989196	0.921372	0.795566	423867
0.979983	0.987348	0.0143524	0.0109459	0.0416414	0.0540784	0.975012	0.958359	0.985648	0.989054	6697388	6720535	0.945922	0.982939	0.883943	0.0913844	0.139425	0.011337	0.00706823	0.792024	0.988663	0.908616	0.860575	640303	606449	0.992932	0.991554	0.934192	0.0603802	0.0711741	0.00490672	0.00411803	0.87651	0.995093	0.93962	0.928826	547376	541088	0.995882	0.985286	0.736229	0.319128	0.198616	0.00524751	0.00987765	0.582565	0.994752	0.680872	0.801384	217314
0.972518	0.981879	0.0248182	0.0113307	0.0360807	0.0767423	0.964404	0.963919	0.975182	0.988669	6686426	6778904	0.923258	0.980294	0.880827	0.121304	0.117031	0.010525	0.0109575	0.787034	0.989475	0.878696	0.882969	732308	735869	0.989043	0.98834	0.904696	0.0568341	0.130759	0.00884429	0.00356172	0.825976	0.991156	0.943166	0.869241	565298	520990	0.996438	0.984549	0.831142	0.127182	0.206735	0.0103618	0.00582013	0.711072	0.989638	0.872818	0.793265	425623
0.97285	0.98191	0.0263672	0.00967047	0.029586	0.0779612	0.964463	0.970414	0.973633	0.99033	5643572	5740353	0.922039	0.9767	0.851633	0.15452	0.142123	0.0120297	0.0132544	0.741604	0.98797	0.84548	0.857877	591240	599909	0.986746	0.986869	0.900908	0.0435208	0.14856	0.0111082	0.00292078	0.819684	0.988892	0.956479	0.85144	531757	473360	0.997079	0.983123	0.825152	0.169814	0.179821	0.00917125	0.00856179	0.702348	0.990829	0.830186	0.820179	368295
0.977735	0.985413	0.0200349	0.00907717	0.0296248	0.0637903	0.971246	0.970375	0.979965	0.990923	5897983	5963933	0.93621	0.985633	0.905316	0.0784369	0.110368	0.00920713	0.00633498	0.827012	0.990793	0.921563	0.889632	599967	579179	0.993665	0.992617	0.936946	0.0513126	0.0745084	0.00468726	0.00315396	0.881372	0.995313	0.948687	0.925492	460606	449344	0.996846	0.985723	0.794378	0.20185	0.209359	0.00756406	0.00722663	0.658895	0.992436	0.79815	0.790641	271066
0.981461	0.988387	0.0114037	0.0118231	0.046729	0.0451278	0.97704	0.953271	0.988596	0.988177	7325553	7322445	0.954872	0.986117	0.905381	0.088987	0.100181	0.0079767	0.00700517	0.82712	0.992023	0.911013	0.899819	677342	669019	0.992995	0.992652	0.936486	0.0701321	0.0568011	0.00346391	0.0043344	0.880558	0.996536	0.929868	0.943199	526979	534534	0.995666	0.987707	0.778107	0.238763	0.204258	0.00569397	0.00694874	0.636804	0.994306	0.761237	0.795742	248548
0.974905	0.98341	0.0233987	0.00968669	0.0305132	0.0715754	0.967361	0.969487	0.976601	0.990313	4892484	4961177	0.928425	0.987401	0.918315	0.0803072	0.0830582	0.00695028	0.00670166	0.848967	0.99305	0.919693	0.916942	503141	501636	0.993298	0.992661	0.933111	0.0535767	0.0798313	0.0046949	0.00306846	0.87461	0.995305	0.946423	0.920169	362389	352336	0.996932	0.985546	0.823534	0.102355	0.239273	0.0110221	0.00402407	0.700006	0.988978	0.897645	0.760727	288808
0.979065	0.986544	0.0197416	0.0070899	0.0252393	0.0680581	0.973445	0.974761	0.980258	0.99291	6819840	6907860	0.931942	0.980505	0.862954	0.150481	0.123179	0.00929392	0.0116904	0.758944	0.990706	0.849519	0.876821	617647	637497	0.98831	0.987434	0.893953	0.0505968	0.155378	0.0103187	0.00301137	0.808241	0.989681	0.949403	0.844622	553289	492225	0.996989	0.985601	0.828227	0.15329	0.189466	0.00846139	0.00656582	0.706815	0.991539	0.84671	0.810534	377898
0.978569	0.986109	0.0167909	0.0109735	0.037297	0.0562752	0.972599	0.962703	0.983209	0.989026	6066699	6102594	0.943725	0.985977	0.909059	0.110847	0.0701236	0.00573755	0.00944955	0.833279	0.994262	0.889153	0.929876	594493	621721	0.99055	0.99109	0.922915	0.0502123	0.102478	0.00645262	0.00299807	0.856864	0.993547	0.949788	0.897522	468754	442959	0.997002	0.986716	0.833589	0.12852	0.201145	0.00870965	0.0051197	0.714661	0.99129	0.87148	0.798855	328495
0.973459	0.982063	0.0176921	0.0181823	0.0516783	0.0503313	0.964758	0.948322	0.982308	0.981818	4949416	4946946	0.949669	0.980723	0.885708	0.147033	0.0789376	0.00701599	0.0140122	0.794861	0.992984	0.852967	0.921062	542403	585705	0.985988	0.986986	0.897628	0.0482135	0.150699	0.0107691	0.00309824	0.814269	0.989231	0.951786	0.849301	449305	400925	0.996902	0.98531	0.800515	0.223199	0.174277	0.00646634	0.00878258	0.667382	0.993534	0.776801	0.825723	238746
0.978056	0.985874	0.0208301	0.00732906	0.0259427	0.0712705	0.972142	0.974057	0.97917	0.992671	5832809	5913233	0.92873	0.982639	0.886173	0.117609	0.110013	0.00904643	0.00974735	0.795611	0.990954	0.882391	0.889987	574131	579073	0.990253	0.989501	0.907507	0.0426597	0.137395	0.00866992	0.00244078	0.830676	0.99133	0.95734	0.862605	451451	406777	0.997559	0.985037	0.795189	0.166071	0.240112	0.00950958	0.00601441	0.660011	0.99049	0.833929	0.759888	289024
0.977482	0.985277	0.0213821	0.00797206	0.0263184	0.0684596	0.970982	0.973682	0.978618	0.992028	5816311	5896012	0.93154	0.983132	0.894585	0.113271	0.0974185	0.00840332	0.00993011	0.809275	0.991597	0.886729	0.902581	607246	618102	0.99007	0.98942	0.911667	0.0526551	0.12142	0.00800666	0.00323561	0.837673	0.991993	0.947345	0.87858	475867	441325	0.996764	0.985146	0.816678	0.133588	0.227657	0.0101396	0.00532963	0.690156	0.98986	0.866412	0.772343	328046
0.977776	0.985556	0.0219612	0.00681065	0.0231294	0.0719517	0.971523	0.976871	0.978039	0.993189	5975198	6067758	0.928048	0.986859	0.920605	0.053717	0.103716	0.00958828	0.00472671	0.85289	0.990412	0.946283	0.896284	665347	630192	0.995273	0.992575	0.93982	0.0703303	0.0498065	0.003241	0.00467084	0.886471	0.996759	0.92967	0.950193	477568	488111	0.995329	0.984924	0.810293	0.123952	0.246281	0.0109222	0.00475894	0.681086	0.989078	0.876048	0.753719	334366
0.976163	0.984311	0.0229097	0.00836019	0.0268624	0.0712969	0.969107	0.973138	0.97709	0.99164	5794365	5880647	0.928703	0.985796	0.916241	0.0463843	0.118315	0.0113497	0.0041439	0.845428	0.98865	0.953616	0.881685	677057	625987	0.995856	0.992293	0.940583	0.0746585	0.0436648	0.00298185	0.00525714	0.887831	0.997018	0.925342	0.956335	490143	506560	0.994743	0.982848	0.775178	0.159666	0.280601	0.0119545	0.00585928	0.63289	0.988045	0.840334	0.719399	315843
0.979153	0.986357	0.0185515	0.00868603	0.0284351	0.0593875	0.97308	0.971565	0.981449	0.991314	6203178	6265532	0.940612	0.984297	0.901217	0.103993	0.0935126	0.00803125	0.00902671	0.820196	0.991969	0.896007	0.906487	644822	652364	0.990973	0.99021	0.91928	0.0563951	0.103823	0.00686347	0.00355255	0.850617	0.993137	0.943605	0.896177	507594	482081	0.996447	0.986205	0.827229	0.136999	0.205695	0.0088923	0.00546993	0.705363	0.991108	0.863001	0.794305	339279
0.978611	0.986029	0.0169985	0.0109254	0.0359064	0.0550925	0.972442	0.964094	0.983001	0.989075	6655988	6697110	0.944908	0.981539	0.879902	0.134054	0.105685	0.00866903	0.0113258	0.785558	0.991331	0.865946	0.894315	659590	681198	0.988674	0.98689	0.894482	0.0578411	0.148602	0.0103064	0.00364954	0.809107	0.989694	0.942159	0.851398	569266	514427	0.99635	0.988231	0.782971	0.23136	0.202153	0.00553184	0.00656482	0.643346	0.994468	0.76864	0.797847	232091
0.977483	0.985718	0.0177374	0.0108014	0.0406211	0.0654387	0.971839	0.959379	0.982263	0.989199	7432837	7485322	0.934561	0.985511	0.88848	0.0818715	0.139314	0.00996892	0.00551666	0.799338	0.990031	0.918129	0.860686	634495	594798	0.994483	0.992216	0.929557	0.0838557	0.0566313	0.00326614	0.00497147	0.868386	0.996734	0.916144	0.943369	515104	530411	0.995029	0.986544	0.820932	0.157349	0.199696	0.00798876	0.00599037	0.696255	0.992011	0.842651	0.800304	364659
0.977917	0.985752	0.0215026	0.00688481	0.0241479	0.0727344	0.971904	0.975852	0.978497	0.993115	7287204	7396068	0.927266	0.984971	0.893208	0.102394	0.111147	0.00845096	0.00771528	0.807024	0.991549	0.897606	0.888853	669888	663356	0.992285	0.990908	0.92051	0.066692	0.0919421	0.00564884	0.00399328	0.852726	0.994351	0.933308	0.908058	549226	534367	0.996007	0.987235	0.853496	0.0888929	0.197263	0.00952616	0.00380403	0.744433	0.990474	0.911107	0.802737	438830
0.976738	0.984417	0.0237245	0.00730533	0.0218562	0.0687157	0.969311	0.978144	0.976275	0.992695	5461767	5553624	0.931284	0.98284	0.893241	0.126759	0.0858215	0.00734318	0.011309	0.807078	0.992657	0.873241	0.914179	579482	606648	0.988691	0.989105	0.91134	0.0352773	0.136445	0.00939293	0.00218964	0.83712	0.990607	0.964723	0.863555	478500	428321	0.99781	0.985429	0.841078	0.104384	0.207199	0.0105303	0.00472358	0.725742	0.98947	0.895616	0.792801	358882
0.982386	0.988611	0.012994	0.00977888	0.0334822	0.0441432	0.977478	0.966518	0.987006	0.990221	5867747	5886861	0.955857	0.987044	0.919241	0.066133	0.0949345	0.00839712	0.00568468	0.850551	0.991603	0.933867	0.905066	619206	600109	0.994315	0.991848	0.932915	0.0822559	0.0514033	0.00327395	0.00540355	0.874266	0.996726	0.917744	0.948597	454193	469462	0.994596	0.988632	0.82068	0.175059	0.183537	0.00603837	0.00570217	0.695892	0.993962	0.824941	0.816463	242174
0.975493	0.984769	0.0187537	0.0116826	0.0486262	0.076331	0.969995	0.951374	0.981246	0.988317	8638223	8700472	0.923669	0.984645	0.880392	0.112062	0.127026	0.00878195	0.00762572	0.78634	0.991218	0.887938	0.872974	697573	685817	0.992374	0.99067	0.912474	0.0661911	0.107908	0.00620622	0.00364622	0.839037	0.993794	0.933809	0.892092	587484	561239	0.996354	0.988794	0.77905	0.270539	0.164127	0.00398693	0.00750392	0.638069	0.996013	0.729461	0.835873	254674
0.976277	0.984732	0.023199	0.00720631	0.0256163	0.0792058	0.969924	0.974384	0.976801	0.992794	6486125	6592319	0.920794	0.984824	0.89354	0.0850799	0.126863	0.00994589	0.00638841	0.807567	0.990054	0.91492	0.873137	613946	585908	0.993612	0.992439	0.932996	0.0621727	0.0717864	0.00431302	0.0036994	0.874407	0.995687	0.937827	0.928214	477319	472426	0.996301	0.985789	0.802852	0.170999	0.221697	0.00854024	0.00619899	0.670637	0.99146	0.829001	0.778303	312922
0.974585	0.983039	0.0231293	0.0107137	0.0324205	0.0682557	0.966644	0.96758	0.976871	0.989286	5264118	5331023	0.931744	0.978738	0.86135	0.175781	0.0980144	0.00780192	0.0151982	0.756467	0.992198	0.824219	0.901986	517720	566568	0.984802	0.985138	0.881445	0.0376657	0.1869	0.0134733	0.00232013	0.788022	0.986527	0.962334	0.8131	480445	405940	0.99768	0.984628	0.830467	0.136353	0.200257	0.0098575	0.00623801	0.710085	0.990142	0.863647	0.799743	332873
0.974707	0.983245	0.0214955	0.0119692	0.0372157	0.0655034	0.967041	0.962784	0.978505	0.988031	6206249	6266670	0.934497	0.982888	0.904835	0.0656528	0.122871	0.0124829	0.00630066	0.826208	0.987517	0.934347	0.877129	766351	719421	0.993699	0.990952	0.935086	0.0748561	0.054756	0.00406124	0.00566356	0.878086	0.995939	0.925144	0.945244	569673	582050	0.994336	0.985298	0.797634	0.217385	0.18676	0.00690994	0.00834568	0.663387	0.99309	0.782615	0.81324	294394
0.973122	0.981908	0.0261375	0.00991238	0.0290859	0.0743388	0.964459	0.970914	0.973863	0.990088	6215765	6319323	0.925661	0.983711	0.889127	0.120948	0.100564	0.0078885	0.00968979	0.800386	0.992111	0.879052	0.899436	612692	626899	0.99031	0.990245	0.912713	0.0415737	0.128838	0.00796643	0.0023498	0.839441	0.992034	0.958426	0.871162	493961	448986	0.99765	0.985344	0.834984	0.110899	0.212923	0.0104672	0.00485352	0.716715	0.989533	0.889101	0.787077	397491
0.97631	0.983975	0.0227558	0.00920049	0.0264069	0.0636833	0.968456	0.973593	0.977244	0.9908	5157552	5229092	0.936317	0.984473	0.910089	0.06735	0.111407	0.010759	0.00622544	0.835012	0.989241	0.93265	0.888593	621364	592012	0.993775	0.991896	0.941491	0.0484588	0.0683491	0.00513554	0.00357054	0.88945	0.994864	0.951541	0.931651	491740	481461	0.996429	0.984603	0.800393	0.185258	0.21346	0.00870745	0.00730575	0.667212	0.991293	0.814742	0.78654	275747
0.97681	0.985384	0.0195922	0.0095881	0.0373484	0.0741485	0.97119	0.962652	0.980408	0.990412	7472178	7548424	0.925851	0.982438	0.864878	0.141642	0.128501	0.00886806	0.00991412	0.761926	0.991132	0.858358	0.871499	610532	619879	0.990086	0.989567	0.900903	0.0498856	0.143461	0.00836031	0.00263594	0.819676	0.99164	0.950114	0.856539	524143	472521	0.997364	0.987588	0.829278	0.173228	0.168201	0.0063267	0.00655389	0.708347	0.993673	0.826772	0.831799	343095
0.975911	0.983042	0.0194352	0.0144683	0.0355975	0.0474685	0.96665	0.964403	0.980565	0.985532	4070825	4091445	0.952532	0.976415	0.882469	0.108141	0.126725	0.014265	0.0119473	0.78966	0.985735	0.891859	0.873275	582591	570451	0.988053	0.987142	0.919203	0.0472276	0.112082	0.0100002	0.00395093	0.850486	0.99	0.952772	0.887918	473316	441098	0.996049	0.980311	0.766507	0.237741	0.229198	0.0100351	0.0105206	0.621411	0.989965	0.762259	0.770802	240914
0.971717	0.981188	0.025893	0.0116268	0.0357373	0.0772747	0.963071	0.964263	0.974107	0.988373	6745563	6844355	0.922725	0.979311	0.852495	0.185427	0.10588	0.00764059	0.0145849	0.742912	0.992359	0.814573	0.89412	604402	663425	0.985415	0.9854	0.86945	0.0495721	0.198812	0.0127143	0.0026995	0.769051	0.987286	0.950428	0.801188	548482	462357	0.997301	0.985171	0.855725	0.108545	0.177251	0.00996572	0.00565697	0.747831	0.990034	0.891455	0.822749	483133
0.981215	0.988626	0.0153459	0.00737042	0.0354717	0.0716602	0.977507	0.964528	0.984654	0.99263	10207561	10290240	0.92834	0.985726	0.871762	0.0930899	0.160763	0.00981925	0.00528567	0.772676	0.990181	0.90691	0.839237	717511	663971	0.994714	0.993166	0.928816	0.0577064	0.0842806	0.00430736	0.00287018	0.867094	0.995693	0.942294	0.915719	604291	587249	0.99713	0.987974	0.785421	0.237946	0.189734	0.00530709	0.00706423	0.646661	0.994693	0.762054	0.810266	337130
0.967605	0.978832	0.0198426	0.0224891	0.0730668	0.0648635	0.958542	0.926933	0.980157	0.977511	6111461	6094960	0.935137	0.983235	0.901433	0.0792635	0.117079	0.0110886	0.00722691	0.820553	0.988911	0.920736	0.882921	692518	664076	0.992773	0.989836	0.927517	0.0887592	0.0556156	0.00412391	0.00680255	0.864831	0.995876	0.911241	0.944384	549216	569192	0.993197	0.985919	0.739039	0.312202	0.20147	0.00518078	0.00928231	0.586092	0.994819	0.687798	0.79853	199156
0.979581	0.986864	0.0169752	0.00926754	0.0326447	0.058644	0.974068	0.967355	0.983025	0.990732	5690615	5735234	0.941356	0.986204	0.911079	0.0923802	0.0854349	0.00716002	0.00779633	0.836681	0.99284	0.90762	0.914565	568070	572417	0.992204	0.992001	0.927047	0.0453636	0.0989921	0.00589762	0.00255935	0.864015	0.994102	0.954636	0.901008	414619	391327	0.997441	0.987611	0.804249	0.17487	0.215601	0.00721783	0.00557446	0.672589	0.992782	0.82513	0.784399	238496
0.975269	0.983537	0.0226089	0.0102397	0.0313011	0.0673798	0.967607	0.968699	0.977391	0.98976	6239343	6318304	0.93262	0.984661	0.908225	0.073173	0.109645	0.0101801	0.00655042	0.831879	0.98982	0.926827	0.890355	712583	684542	0.99345	0.991086	0.930175	0.0778839	0.0616244	0.00416727	0.00535329	0.869464	0.995833	0.922116	0.938376	528898	538224	0.994647	0.985609	0.828469	0.134035	0.205914	0.00938879	0.0056254	0.707168	0.990611	0.865965	0.794086	365856
0.976999	0.984823	0.023288	0.0069305	0.0220703	0.0715851	0.9701	0.97793	0.976712	0.99307	6696056	6808198	0.928415	0.979952	0.878248	0.11121	0.132047	0.0119747	0.00986957	0.782926	0.988025	0.88879	0.867953	742342	724938	0.99013	0.987608	0.908307	0.0666202	0.115454	0.00857484	0.00470733	0.832017	0.991425	0.93338	0.884546	618297	585948	0.995293	0.98484	0.792997	0.157893	0.250701	0.0100624	0.00566396	0.656997	0.989938	0.842107	0.749299	345324
0.979128	0.986574	0.0181258	0.00868141	0.0306631	0.0625128	0.973503	0.969337	0.981874	0.991319	6355646	6416779	0.937487	0.986527	0.908044	0.0934853	0.0904212	0.00713632	0.00740111	0.831576	0.992864	0.906515	0.909579	600866	602897	0.992599	0.991944	0.925395	0.0594428	0.0892866	0.00517344	0.00334109	0.861149	0.994827	0.940557	0.910713	450773	436470	0.996659	0.987997	0.801271	0.166186	0.228827	0.00739506	0.00497927	0.668434	0.992605	0.833814	0.771173	257819
0.973566	0.981983	0.019691	0.016337	0.0451207	0.054059	0.964604	0.954879	0.980309	0.983663	5349135	5367436	0.945941	0.982002	0.895438	0.136132	0.0705962	0.00642693	0.0132419	0.810673	0.993573	0.863868	0.929404	605642	651588	0.986758	0.988257	0.910235	0.0504229	0.125977	0.00915584	0.00339271	0.835258	0.990844	0.949577	0.874023	497576	457986	0.996607	0.987038	0.855782	0.103766	0.181176	0.00889054	0.00467191	0.747918	0.991109	0.896234	0.818824	343047
0.975146	0.983345	0.0229629	0.0102654	0.0305549	0.0666586	0.967235	0.969445	0.977037	0.989735	5414405	5484770	0.933341	0.982412	0.887327	0.141348	0.082017	0.00673043	0.0123307	0.797473	0.99327	0.858652	0.917983	551020	589094	0.987669	0.98894	0.906769	0.0472053	0.135014	0.0088976	0.00284145	0.82944	0.991102	0.952795	0.864986	454160	412305	0.997159	0.984904	0.850754	0.0911016	0.200398	0.0113192	0.00455793	0.740272	0.988681	0.908898	0.799602	393018
0.976759	0.984368	0.0217959	0.00938986	0.0275304	0.0623944	0.969217	0.97247	0.978204	0.99061	5402102	5470614	0.937606	0.983768	0.90216	0.0975271	0.0981532	0.00888095	0.00881873	0.821759	0.991119	0.902473	0.901847	606827	606406	0.991181	0.99009	0.928226	0.0520044	0.0907357	0.00685858	0.00378201	0.866065	0.993141	0.947996	0.909264	515420	494362	0.996218	0.985421	0.854329	0.0936211	0.192067	0.010666	0.00466247	0.745702	0.989334	0.906379	0.807933	386963
0.97663	0.985653	0.017419	0.0112564	0.0499378	0.0756568	0.971711	0.950062	0.982581	0.988744	9747775	9808911	0.924343	0.987977	0.902863	0.0839192	0.109979	0.00735295	0.00546141	0.822926	0.992647	0.916081	0.890021	753742	732300	0.994539	0.993166	0.92412	0.0737821	0.0779682	0.00368449	0.00347166	0.858944	0.996316	0.926218	0.922032	541875	539426	0.996528	0.988256	0.842885	0.101748	0.206052	0.00847297	0.00371586	0.728437	0.991527	0.898252	0.793948	476385
0.980089	0.987049	0.0172787	0.00858508	0.0288255	0.0568401	0.974429	0.971175	0.982721	0.991415	7043850	7106163	0.94316	0.983791	0.892152	0.109189	0.106503	0.00864152	0.00888408	0.805302	0.991358	0.890811	0.893497	690603	692686	0.991116	0.990174	0.917904	0.0616334	0.101686	0.00660467	0.00384298	0.848264	0.993395	0.938367	0.898314	562822	538799	0.996157	0.98681	0.840966	0.127375	0.188476	0.00843666	0.00531907	0.725575	0.991563	0.872625	0.811524	395530
0.971231	0.981481	0.0257576	0.011172	0.0396038	0.0880047	0.963635	0.960396	0.974242	0.988828	6432765	6529071	0.911995	0.981849	0.87659	0.121713	0.1251	0.00994745	0.00964373	0.780294	0.990053	0.878287	0.8749	614763	612392	0.990356	0.98972	0.917934	0.066575	0.0970517	0.0065851	0.00437942	0.848316	0.993415	0.933425	0.902948	531263	513917	0.995621	0.985345	0.819721	0.143058	0.214401	0.00946091	0.00580849	0.694515	0.990539	0.856942	0.785599	353869
0.974399	0.983509	0.0255054	0.00730826	0.0259472	0.0865097	0.967553	0.974053	0.974495	0.992692	6804221	6931279	0.91349	0.978636	0.824484	0.218297	0.127781	0.00785538	0.0148679	0.70138	0.992145	0.781703	0.872219	509002	567941	0.985132	0.985434	0.852919	0.0311294	0.238246	0.013811	0.0014366	0.743556	0.986189	0.968871	0.761754	490544	385680	0.998563	0.98631	0.822975	0.142492	0.208884	0.00872608	0.00550952	0.699199	0.991274	0.857508	0.791116	355896
0.977238	0.985166	0.0188631	0.0107709	0.0358448	0.0616021	0.970766	0.964155	0.981137	0.989229	8008532	8074585	0.938398	0.985035	0.891954	0.120448	0.0952891	0.00699768	0.00907919	0.80498	0.993002	0.879552	0.904711	715633	736103	0.990921	0.989842	0.909826	0.0696772	0.109788	0.0066884	0.00407251	0.834569	0.993312	0.930323	0.890212	603347	577334	0.995927	0.987533	0.840133	0.114588	0.20074	0.00854372	0.00442075	0.724336	0.991456	0.885412	0.79926	429581
0.974652	0.983346	0.0179743	0.0153294	0.0489618	0.0570733	0.967238	0.951038	0.982026	0.984671	6201952	6218656	0.942927	0.982204	0.892601	0.121581	0.0927514	0.0082554	0.011144	0.806034	0.991745	0.878419	0.907249	665176	687007	0.988856	0.989114	0.9152	0.0497954	0.117316	0.0083222	0.00329801	0.843659	0.991678	0.950205	0.882684	543096	504504	0.996702	0.986729	0.842909	0.158668	0.155508	0.00684586	0.00701003	0.728473	0.993154	0.841332	0.844492	344040
0.983876	0.990293	0.0122519	0.00714862	0.0353932	0.0594522	0.980773	0.964607	0.987748	0.992851	8870941	8916773	0.940548	0.990082	0.916811	0.0518658	0.112509	0.00735253	0.00318598	0.846399	0.992647	0.948134	0.887491	659465	617285	0.996814	0.99464	0.940905	0.0692638	0.0487012	0.00228949	0.00332464	0.888405	0.997711	0.930736	0.951299	480337	490949	0.996675	0.989989	0.797394	0.165475	0.236573	0.00625228	0.00400971	0.663055	0.993748	0.834525	0.763427	276329
0.982039	0.988397	0.0156277	0.00754441	0.0260997	0.0530017	0.977061	0.9739	0.984372	0.992456	6380618	6433013	0.946998	0.987955	0.926533	0.0662816	0.0805424	0.00724228	0.00587701	0.863122	0.992758	0.933718	0.919458	683752	673309	0.994123	0.993022	0.937216	0.0590516	0.0664865	0.00392672	0.00346167	0.88185	0.996073	0.940948	0.933513	461808	458159	0.996538	0.987717	0.822073	0.117681	0.230471	0.00878109	0.00392967	0.697898	0.991219	0.882319	0.769529	305231
0.971084	0.980928	0.026512	0.011518	0.0366905	0.0817442	0.962569	0.96331	0.973488	0.988482	6668890	6771607	0.918256	0.984782	0.890293	0.130698	0.0876763	0.0063879	0.00995777	0.802278	0.993612	0.869302	0.912324	600014	629709	0.990042	0.990299	0.907013	0.0559432	0.127233	0.00726128	0.00296438	0.829848	0.992739	0.944057	0.872767	480581	444290	0.997036	0.986071	0.850818	0.0974424	0.195312	0.0100845	0.00451093	0.740368	0.989915	0.902558	0.804688	437588
0.978928	0.986039	0.0169783	0.0109254	0.0338244	0.051898	0.972462	0.966176	0.983022	0.989075	5993281	6030184	0.948102	0.981816	0.901217	0.0920395	0.105427	0.0107582	0.00926749	0.820195	0.989242	0.90796	0.894573	738622	727731	0.990733	0.989463	0.922576	0.0563943	0.097536	0.00726851	0.00403244	0.85628	0.992731	0.943606	0.902464	554144	529983	0.995968	0.985569	0.798151	0.202719	0.200976	0.00744295	0.00752332	0.664103	0.992557	0.797281	0.799024	284457
0.977144	0.985214	0.0213173	0.0081677	0.0282495	0.0714024	0.970858	0.97175	0.978683	0.991832	5868117	5946961	0.928598	0.983783	0.905895	0.0329619	0.147976	0.0147465	0.00292884	0.827979	0.985254	0.967038	0.852024	700237	616955	0.997071	0.991912	0.936941	0.0968288	0.0266652	0.00176355	0.00686615	0.881364	0.998236	0.903171	0.973335	471888	508547	0.993134	0.984757	0.775475	0.197602	0.249701	0.00905769	0.00671826	0.633286	0.990942	0.802398	0.750299	268169
0.973964	0.983822	0.021695	0.0105977	0.0444501	0.0878484	0.96816	0.95555	0.978305	0.989402	7935595	8025612	0.912152	0.983913	0.865433	0.136612	0.132512	0.00840553	0.00870408	0.762787	0.991594	0.863388	0.867488	591401	594209	0.991296	0.99032	0.900441	0.0534506	0.141385	0.0075576	0.00260466	0.81891	0.992442	0.946549	0.858615	505620	458648	0.997395	0.987627	0.821322	0.122688	0.227951	0.00867735	0.00412885	0.696816	0.991323	0.877312	0.772049	365294
0.983135	0.989314	0.0126771	0.00868735	0.0326859	0.0471728	0.978853	0.967314	0.987323	0.991313	6701353	6728433	0.952827	0.987619	0.919891	0.0706468	0.089381	0.00755538	0.00586138	0.851664	0.992445	0.929353	0.910619	664291	650900	0.994139	0.99283	0.93437	0.0597909	0.0713979	0.00414956	0.00343455	0.876823	0.99585	0.940209	0.928602	467717	461943	0.996565	0.988652	0.824942	0.166286	0.183648	0.00621406	0.00551329	0.702044	0.993786	0.833714	0.816352	278702
0.974432	0.982868	0.0214234	0.0128028	0.0379657	0.0624576	0.966313	0.962034	0.978577	0.987197	5276425	5322907	0.937542	0.985126	0.909312	0.102967	0.0780688	0.00688684	0.0093125	0.833705	0.993113	0.897033	0.921931	574442	590386	0.990687	0.991642	0.931771	0.0626876	0.0737043	0.00483538	0.00406743	0.872259	0.995165	0.937312	0.926296	437573	432430	0.995933	0.98608	0.82398	0.135711	0.212737	0.00914873	0.00533657	0.700651	0.990851	0.864289	0.787263	293917
0.97432	0.982507	0.0207373	0.0142276	0.0394925	0.0568947	0.965615	0.960507	0.979263	0.985772	5697302	5735175	0.943105	0.982995	0.912437	0.0694444	0.10499	0.0114869	0.00733828	0.838973	0.988513	0.930556	0.89501	770919	741471	0.992662	0.990222	0.934511	0.0732012	0.0576482	0.00461516	0.00595064	0.877072	0.995385	0.926799	0.942352	576531	586206	0.994049	0.98364	0.800228	0.193344	0.206099	0.00886626	0.00819164	0.666983	0.991134	0.806656	0.793901	321414
0.976479	0.984527	0.0196962	0.011213	0.0358571	0.0618195	0.969526	0.964143	0.980304	0.988787	6228423	6282322	0.938181	0.984046	0.905047	0.0833682	0.106248	0.00985615	0.00755814	0.826563	0.990144	0.916632	0.893752	700134	682658	0.992442	0.990429	0.925717	0.0731806	0.0753823	0.0051963	0.00503337	0.861707	0.994804	0.926819	0.924618	530814	529553	0.994967	0.985864	0.816129	0.130542	0.231036	0.00977869	0.00491066	0.689373	0.990221	0.869458	0.768964	335770
0.978332	0.985601	0.0206547	0.00806368	0.0248277	0.0619597	0.97161	0.975172	0.979345	0.991936	5855142	5930419	0.93804	0.984874	0.914167	0.080693	0.0909159	0.00882919	0.00775764	0.841904	0.991171	0.919307	0.909084	693960	686243	0.992242	0.991092	0.93088	0.0552125	0.0826242	0.00576907	0.00375085	0.870697	0.994231	0.944788	0.917376	512138	497279	0.996249	0.985048	0.807458	0.114948	0.257627	0.0112798	0.00425152	0.67709	0.98872	0.885052	0.742373	330769
0.977837	0.985184	0.019816	0.00976465	0.0292706	0.0582201	0.970801	0.970729	0.980184	0.990235	5298908	5353246	0.94178	0.985401	0.911768	0.0779789	0.0982602	0.00895207	0.006962	0.837843	0.991048	0.922021	0.90174	595684	582581	0.993038	0.991385	0.933695	0.0503978	0.0816871	0.00576411	0.00344707	0.875637	0.994236	0.949602	0.918313	470380	454881	0.996553	0.986251	0.826351	0.147201	0.198505	0.00842564	0.00588715	0.704087	0.991574	0.852799	0.801495	290657
0.977308	0.984832	0.0210701	0.00919433	0.0276239	0.0618189	0.970117	0.972376	0.97893	0.990806	5253565	5317298	0.938181	0.986062	0.917124	0.0749224	0.0906935	0.00839178	0.00682507	0.846934	0.991608	0.925078	0.909306	599293	589076	0.993175	0.99159	0.934894	0.0525789	0.0773062	0.00540316	0.00358552	0.877747	0.994597	0.947421	0.922694	462382	450314	0.996414	0.986384	0.830515	0.131699	0.204119	0.00889759	0.00528116	0.710155	0.991102	0.868301	0.795881	296170
0.979	0.98674	0.018272	0.00819725	0.0316375	0.0685308	0.973826	0.968362	0.981728	0.991803	7224496	7298636	0.931469	0.984658	0.885308	0.126888	0.10215	0.00722707	0.00921315	0.794218	0.992773	0.873112	0.89785	604805	621941	0.990787	0.990568	0.910077	0.0472092	0.128972	0.00743944	0.00250184	0.834991	0.992561	0.952791	0.871028	502480	459360	0.997498	0.988637	0.835344	0.147358	0.181267	0.0066046	0.00516306	0.717245	0.993395	0.852642	0.818733	322839
0.97458	0.982838	0.02088	0.0134149	0.0385765	0.0592032	0.966256	0.961424	0.97912	0.986585	6119393	6166049	0.940797	0.983215	0.903305	0.0823377	0.110611	0.0106613	0.00771461	0.82366	0.989339	0.917662	0.889389	731132	708606	0.992285	0.990357	0.928871	0.0814029	0.0606224	0.00436227	0.00598038	0.867189	0.995638	0.918597	0.939378	555917	568493	0.99402	0.986037	0.833407	0.149814	0.182722	0.00814287	0.00642902	0.714394	0.991857	0.850186	0.817278	354434
0.97428	0.983232	0.0231891	0.0102616	0.0342909	0.0751906	0.967017	0.965709	0.976811	0.989738	6963916	7056079	0.924809	0.983526	0.887342	0.061174	0.15879	0.0131553	0.0045806	0.797497	0.986845	0.938826	0.84121	704901	631608	0.995419	0.991989	0.931649	0.0800612	0.0563397	0.00346502	0.00504293	0.872043	0.996535	0.919939	0.94366	528775	542410	0.994957	0.986709	0.78859	0.197611	0.224743	0.00741515	0.00630655	0.650969	0.992585	0.802389	0.775257	292250
0.971749	0.980892	0.0291434	0.00886203	0.0256193	0.0811123	0.962501	0.974381	0.970857	0.991138	6318533	6450528	0.918888	0.975036	0.83362	0.225708	0.0972067	0.00732557	0.0195874	0.714707	0.992674	0.774292	0.902793	598261	697548	0.980413	0.982018	0.834061	0.0336524	0.266368	0.0172128	0.00167703	0.715356	0.982787	0.966348	0.733632	531974	403864	0.998323	0.984478	0.848528	0.0921536	0.203514	0.0116679	0.00466811	0.736908	0.988332	0.907846	0.796486	471418
0.977926	0.986131	0.0174714	0.0102408	0.0403313	0.0673619	0.972641	0.959669	0.982529	0.989759	6723521	6773001	0.932638	0.982555	0.880717	0.0903097	0.146468	0.0118932	0.00691511	0.786858	0.988107	0.90969	0.853532	639845	600345	0.993085	0.992149	0.931909	0.0578125	0.0781478	0.0048299	0.00350063	0.872499	0.99517	0.942187	0.921852	494230	483563	0.996499	0.985279	0.778465	0.236372	0.20611	0.00695034	0.00827567	0.637284	0.99305	0.763628	0.79389	276280
0.974825	0.98295	0.0199455	0.0141379	0.040094	0.0559587	0.966471	0.959906	0.980054	0.985862	5299222	5330624	0.944041	0.986667	0.919258	0.0840576	0.0774013	0.00694279	0.0075897	0.850581	0.993057	0.915942	0.922599	592251	596555	0.99241	0.991792	0.935377	0.0559385	0.0731484	0.00500278	0.0037607	0.8786	0.994997	0.944062	0.926852	461391	452980	0.996239	0.984623	0.845903	0.120094	0.18557	0.0101008	0.00607501	0.732956	0.989899	0.879906	0.81443	373066
0.976907	0.984791	0.0187802	0.0116125	0.0368954	0.0587415	0.970037	0.963105	0.98122	0.988388	6693676	6742573	0.941258	0.98171	0.886095	0.101083	0.126366	0.0111748	0.00870926	0.795486	0.988825	0.898917	0.873634	720631	700363	0.991291	0.988382	0.915202	0.0779709	0.0915252	0.00677737	0.00569501	0.843661	0.993223	0.922029	0.908475	610728	601750	0.994305	0.987039	0.81778	0.178009	0.186389	0.00690727	0.00653193	0.691732	0.993093	0.821991	0.813611	316339
0.975302	0.983973	0.0219884	0.00999344	0.0340433	0.0727828	0.968451	0.965957	0.978012	0.990007	5785395	5856351	0.927217	0.98417	0.901511	0.0911303	0.10573	0.00930734	0.00790449	0.820683	0.990693	0.90887	0.89427	612024	602193	0.992096	0.991677	0.929773	0.0597181	0.0805033	0.00512372	0.00372205	0.868763	0.994876	0.940282	0.919497	452652	442646	0.996278	0.985463	0.8102	0.132352	0.240114	0.0101676	0.00493431	0.680954	0.989832	0.867648	0.759886	308462
0.978758	0.986389	0.0175821	0.00960804	0.0344866	0.0618193	0.973143	0.965513	0.982418	0.990392	6124764	6174477	0.938181	0.985613	0.904269	0.0971972	0.0942594	0.00764715	0.00790907	0.825266	0.992353	0.902803	0.905741	591241	593165	0.992091	0.991812	0.927208	0.055453	0.0895055	0.00542605	0.00324761	0.864295	0.994574	0.944547	0.910494	451380	435107	0.996752	0.985837	0.822248	0.134516	0.216873	0.00942833	0.00531346	0.69815	0.990572	0.865484	0.783127	329644
0.980552	0.987774	0.0158187	0.0086065	0.033814	0.0608531	0.975844	0.966186	0.984181	0.991394	6655900	6704675	0.939147	0.987675	0.91613	0.0603564	0.106236	0.008619	0.00467617	0.845239	0.991381	0.939644	0.893764	632580	601693	0.995324	0.993088	0.938167	0.0768936	0.046272	0.00269728	0.00462202	0.883536	0.997303	0.923106	0.953728	461770	477088	0.995378	0.987954	0.809303	0.170223	0.210185	0.00701826	0.00541887	0.679689	0.992982	0.829777	0.789815	271804
0.977925	0.985347	0.0170914	0.0122024	0.0374429	0.0519132	0.971117	0.962557	0.982909	0.987798	5808032	5836921	0.948087	0.983871	0.902695	0.087641	0.106767	0.00974129	0.00784364	0.822647	0.990259	0.912359	0.893233	647419	633847	0.992156	0.989679	0.924881	0.0838791	0.0661895	0.00483899	0.00624184	0.860259	0.995161	0.916121	0.93381	525914	536069	0.993758	0.986975	0.825403	0.173543	0.175647	0.00681397	0.00671587	0.702712	0.993186	0.826457	0.824353	288692
0.984104	0.990453	0.0109105	0.00817895	0.0408849	0.0539451	0.981087	0.959115	0.98909	0.991821	9139440	9164680	0.946055	0.991206	0.922251	0.0714153	0.0839966	0.0050675	0.00425357	0.85572	0.994933	0.928585	0.916003	625954	617473	0.995746	0.994987	0.941194	0.0701555	0.0471765	0.00207602	0.00316008	0.88892	0.997924	0.929845	0.952824	462879	474318	0.99684	0.991322	0.824469	0.153068	0.196832	0.00511769	0.00377924	0.701359	0.994882	0.846932	0.803168	278943
0.973684	0.981918	0.02616	0.00986873	0.0267473	0.0689611	0.964478	0.973253	0.97384	0.990131	5697490	5792803	0.931039	0.977448	0.869953	0.129331	0.130761	0.0124236	0.0122695	0.769838	0.987576	0.870669	0.869239	685112	683987	0.987731	0.986373	0.902514	0.0536856	0.137411	0.0107664	0.00386096	0.822347	0.989234	0.946314	0.862589	577349	526268	0.996139	0.981931	0.777295	0.189609	0.253204	0.0111241	0.007703	0.635718	0.988876	0.810391	0.746796	333356
0.974752	0.982783	0.0222092	0.0121738	0.0337641	0.0605072	0.966149	0.966236	0.977791	0.987826	5482440	5538708	0.939493	0.970213	0.837269	0.196001	0.126588	0.0122761	0.0204771	0.720089	0.987724	0.803999	0.873412	659358	716283	0.979523	0.980496	0.860723	0.0375319	0.221567	0.0182995	0.00254731	0.755499	0.9817	0.962468	0.778433	581841	470586	0.997453	0.981244	0.80501	0.186953	0.20287	0.010346	0.00935696	0.673654	0.989654	0.813047	0.79713	365022
0.973867	0.982234	0.022956	0.0125196	0.0351489	0.0632412	0.965089	0.964851	0.977044	0.98748	5075809	5130027	0.936759	0.980733	0.897591	0.106872	0.0979016	0.0101203	0.0111469	0.814209	0.98988	0.893128	0.902098	649387	655909	0.988853	0.989173	0.921919	0.0563631	0.0988221	0.00751821	0.00410913	0.855148	0.992482	0.943637	0.901178	492076	469935	0.995891	0.984057	0.795974	0.188135	0.219307	0.00908442	0.00750588	0.661093	0.990916	0.811865	0.780693	276384
0.974489	0.983355	0.0226991	0.0105156	0.0349837	0.0734128	0.967255	0.965016	0.977301	0.989484	5763622	5835474	0.926587	0.983915	0.900562	0.0849483	0.113477	0.0101294	0.00736694	0.819111	0.989871	0.915052	0.886523	621775	602390	0.992633	0.991115	0.929376	0.0508811	0.089563	0.00612875	0.00334921	0.868069	0.993871	0.949119	0.910437	485971	466165	0.996651	0.984435	0.78332	0.195191	0.237051	0.00905799	0.00708464	0.643818	0.990942	0.804809	0.762949	279071
0.978378	0.98583	0.017917	0.0103938	0.033742	0.0571883	0.972056	0.966258	0.982083	0.989606	4810547	4847398	0.942812	0.986659	0.919746	0.0854463	0.0750017	0.00676412	0.00778607	0.851417	0.993236	0.914554	0.924998	523095	529069	0.992214	0.9925	0.938366	0.0479656	0.0749155	0.00491824	0.00306552	0.883888	0.995082	0.952034	0.925084	390600	379543	0.996934	0.987179	0.837808	0.148481	0.175469	0.00733195	0.00601559	0.720886	0.992668	0.851519	0.824531	254182
0.979213	0.986374	0.0162854	0.0109526	0.0354273	0.0520496	0.973114	0.964573	0.983715	0.989047	6482828	6517972	0.94795	0.984036	0.902245	0.070117	0.123797	0.0113048	0.00606524	0.8219	0.988695	0.929883	0.876203	716566	675200	0.993935	0.989993	0.926048	0.0950062	0.0518941	0.00368449	0.00704297	0.862281	0.996316	0.904994	0.948106	563185	590014	0.992957	0.986788	0.843765	0.149478	0.162885	0.00724582	0.00654922	0.729753	0.992754	0.850522	0.837115	363202
0.979726	0.986815	0.0174304	0.00890346	0.0299114	0.0573926	0.973973	0.970089	0.98257	0.991097	5326354	5372577	0.942607	0.984496	0.897839	0.12663	0.0762812	0.00610201	0.0106643	0.814617	0.993898	0.87337	0.923719	513180	542764	0.989336	0.990515	0.916868	0.047186	0.116464	0.00729541	0.0027534	0.846497	0.992705	0.952814	0.883536	411929	381978	0.997247	0.986719	0.842687	0.106667	0.202525	0.00940853	0.00444578	0.728141	0.990591	0.893333	0.797475	310372
0.973949	0.982391	0.0240009	0.0111324	0.0320248	0.0673978	0.965392	0.967975	0.975999	0.988868	5892178	5969866	0.932602	0.981377	0.883051	0.135688	0.09738	0.00825673	0.0119698	0.790592	0.991743	0.864312	0.90262	624543	652224	0.98803	0.988072	0.905038	0.0549485	0.131725	0.00917466	0.00353626	0.826547	0.990825	0.945051	0.868275	524874	482233	0.996464	0.986039	0.825835	0.127733	0.215903	0.0094735	0.00506067	0.703339	0.990527	0.872267	0.784097	338472
0.978122	0.985793	0.0177575	0.0106301	0.0358888	0.0589428	0.971985	0.964111	0.982242	0.98937	5866818	5909389	0.941057	0.985747	0.912579	0.0678332	0.106203	0.00960648	0.00590519	0.839213	0.990394	0.932167	0.893797	636506	610306	0.994095	0.991769	0.935608	0.0694021	0.0593269	0.00403033	0.00476232	0.879008	0.99597	0.930598	0.940673	486120	491383	0.995238	0.986862	0.824776	0.159499	0.190371	0.00754813	0.00610069	0.701803	0.992452	0.840501	0.809629	292051
0.977381	0.985265	0.0231997	0.00612294	0.0206281	0.0751023	0.970957	0.979372	0.9768	0.993877	6006756	6111768	0.924898	0.981954	0.876595	0.126645	0.120141	0.00944465	0.0100243	0.780302	0.990555	0.873355	0.879859	575085	579368	0.989976	0.988792	0.908189	0.0517664	0.128611	0.00868981	0.00323193	0.831818	0.99131	0.948234	0.871389	502236	461535	0.996768	0.983441	0.834932	0.119918	0.205812	0.011395	0.006024	0.716638	0.988605	0.880082	0.794188	416303
0.975017	0.983101	0.0246641	0.00900853	0.0259148	0.0689082	0.966764	0.974085	0.975336	0.990991	6224100	6324006	0.931092	0.97984	0.882277	0.116573	0.11887	0.0111447	0.0109036	0.789353	0.988855	0.883427	0.88113	727714	725822	0.989096	0.98667	0.904604	0.0658003	0.123174	0.00952242	0.00479732	0.825824	0.990478	0.9342	0.876826	611779	574207	0.995203	0.98568	0.814502	0.176438	0.19436	0.00788584	0.00700909	0.687055	0.992114	0.823562	0.80564	331225
0.97417	0.982798	0.0223179	0.0120328	0.0366365	0.0665353	0.966177	0.963364	0.977682	0.987967	5517756	5575802	0.933465	0.985654	0.918064	0.0471349	0.114285	0.0113259	0.00437253	0.848538	0.988674	0.952865	0.885715	670414	623169	0.995627	0.992406	0.941984	0.075379	0.0399889	0.00275154	0.00537102	0.89033	0.997248	0.924621	0.960011	474457	492617	0.994629	0.984453	0.802535	0.138586	0.248809	0.0108625	0.00530582	0.670196	0.989138	0.861414	0.751191	310716
0.972425	0.982167	0.0255116	0.0100319	0.0348564	0.0853394	0.964959	0.965144	0.974488	0.989968	6779381	6887071	0.914661	0.98131	0.865003	0.130448	0.139499	0.010425	0.00965463	0.762119	0.989575	0.869552	0.860501	615014	608612	0.990345	0.989071	0.904132	0.0478777	0.139252	0.00881453	0.00275651	0.825038	0.991185	0.952122	0.860748	529170	478386	0.997243	0.985622	0.828462	0.15691	0.185667	0.00825595	0.00674947	0.707157	0.991744	0.84309	0.814333	376819
0.976841	0.985417	0.0163123	0.0128474	0.0497879	0.0625837	0.971253	0.950212	0.983688	0.987153	7073790	7098706	0.937416	0.983363	0.882654	0.141375	0.091932	0.0068326	0.0110651	0.789956	0.993167	0.858625	0.908068	614922	650332	0.988935	0.99035	0.912284	0.0611885	0.112786	0.00673965	0.0034668	0.838715	0.99326	0.938812	0.887214	504760	477018	0.996533	0.987209	0.811025	0.169036	0.207978	0.00745357	0.00578377	0.682122	0.992546	0.830964	0.792022	309258
0.978071	0.98561	0.0185103	0.0102357	0.0330689	0.0587072	0.971628	0.966931	0.98149	0.989764	5727316	5775601	0.941293	0.984174	0.901934	0.107475	0.088457	0.00768949	0.00952419	0.821383	0.992311	0.892525	0.911543	602666	615508	0.990476	0.991069	0.927685	0.0561274	0.0879559	0.00588163	0.00363488	0.865124	0.994118	0.943873	0.912044	474124	458136	0.996365	0.986094	0.840262	0.127362	0.189798	0.00894307	0.00559064	0.724527	0.991057	0.872638	0.810202	340763
0.975516	0.984216	0.0253723	0.00600605	0.0212768	0.0856405	0.968922	0.978723	0.974628	0.993994	6200083	6323281	0.91436	0.986935	0.903228	0.0744027	0.118086	0.00873948	0.00526499	0.823532	0.991261	0.925597	0.881914	558151	531809	0.994735	0.992697	0.932222	0.0587252	0.0766589	0.00440488	0.00331373	0.873048	0.995595	0.941275	0.923341	439153	430786	0.996686	0.985744	0.789863	0.140083	0.269636	0.0102093	0.00453076	0.652706	0.989791	0.859917	0.730364	296162
0.978714	0.986221	0.0172756	0.0102576	0.0351128	0.0581371	0.972816	0.964887	0.982724	0.989742	5665450	5705909	0.941863	0.983223	0.900575	0.0799536	0.11809	0.0110902	0.0072256	0.819132	0.98891	0.920046	0.88191	634203	607915	0.992774	0.992106	0.935566	0.0664628	0.0623958	0.00406304	0.00434549	0.878933	0.995937	0.933537	0.937604	449902	451862	0.995655	0.986755	0.788473	0.179412	0.241223	0.00809143	0.00557889	0.650809	0.991909	0.820588	0.758777	239484
0.978547	0.985508	0.0198001	0.00912646	0.026261	0.0558446	0.97143	0.973739	0.9802	0.990874	5115126	5170826	0.944155	0.982788	0.903958	0.0781015	0.113297	0.0113467	0.00755211	0.824748	0.988653	0.921898	0.886703	634746	610513	0.992448	0.990535	0.933173	0.067413	0.066241	0.00504562	0.00514085	0.874718	0.994954	0.932587	0.933759	491765	492383	0.994859	0.985547	0.816616	0.177702	0.188988	0.00780417	0.00724152	0.690069	0.992196	0.822298	0.811012	275706
0.979267	0.986108	0.0154809	0.0122975	0.0362767	0.0453824	0.972597	0.963723	0.984519	0.987703	4489857	4504375	0.954618	0.980385	0.884504	0.163168	0.0620642	0.00546022	0.0159201	0.792925	0.99454	0.836832	0.937936	482597	540903	0.98408	0.987816	0.900088	0.0330116	0.158155	0.0109309	0.00200425	0.818327	0.989069	0.966988	0.841845	392875	342031	0.997996	0.98648	0.845529	0.143255	0.165397	0.00766372	0.00647396	0.732395	0.992336	0.856745	0.834603	267175
0.976181	0.983945	0.0215913	0.0104557	0.0303593	0.061378	0.968397	0.969641	0.978409	0.989544	5838927	5905382	0.938622	0.984069	0.900155	0.098368	0.101317	0.00879686	0.0085153	0.818438	0.991203	0.901632	0.898683	632589	630520	0.991485	0.989805	0.922887	0.0710988	0.0830498	0.00591368	0.00500215	0.856815	0.994086	0.928901	0.91695	526672	519896	0.994998	0.986916	0.825967	0.154724	0.19248	0.00768302	0.0059106	0.703529	0.992317	0.845276	0.80752	304379
0.972304	0.980922	0.0266943	0.0113422	0.0304251	0.0697834	0.962558	0.969575	0.973306	0.988658	5531368	5618615	0.930217	0.981777	0.898734	0.0925331	0.109832	0.0109536	0.0090697	0.816092	0.989046	0.907467	0.890168	697737	684436	0.99093	0.990523	0.936831	0.0629271	0.0634117	0.00514351	0.00510178	0.881168	0.994856	0.937073	0.936588	576282	575984	0.994898	0.984104	0.829577	0.131796	0.205758	0.01049	0.00617365	0.708785	0.98951	0.868204	0.794242	374128
0.971389	0.98106	0.0257805	0.0120035	0.0376041	0.0784318	0.962823	0.962396	0.97422	0.987997	6356002	6445886	0.921568	0.983261	0.897257	0.0831414	0.121524	0.0109867	0.00722928	0.813659	0.989013	0.916859	0.878476	705102	675584	0.992771	0.990507	0.927057	0.060308	0.0852435	0.00600742	0.0041451	0.864031	0.993993	0.939692	0.914757	558905	544074	0.995855	0.983168	0.805804	0.15126	0.232996	0.0110633	0.00652041	0.674768	0.988937	0.84874	0.767004	385848
0.980037	0.98687	0.0153596	0.0108901	0.0346971	0.0484589	0.97408	0.965303	0.98464	0.98911	5508589	5533594	0.951541	0.986773	0.923053	0.0605882	0.0927456	0.00885805	0.00560697	0.857102	0.991142	0.939412	0.907254	635060	613321	0.994393	0.992993	0.944227	0.0646496	0.046727	0.0031044	0.00437184	0.894346	0.996896	0.93535	0.953273	451901	460560	0.995628	0.986636	0.810698	0.183852	0.19468	0.00716936	0.00668403	0.681659	0.992831	0.816148	0.80532	258075
0.977879	0.985794	0.016232	0.0121724	0.0430208	0.0567773	0.971985	0.956979	0.983768	0.987828	6746004	6773842	0.943223	0.980173	0.867828	0.175526	0.0840057	0.0064811	0.0149174	0.766516	0.993519	0.824474	0.915994	616982	685470	0.985083	0.987413	0.89214	0.0585391	0.15227	0.00989774	0.0034486	0.805283	0.990102	0.941461	0.84773	533171	480089	0.996551	0.986237	0.800048	0.181011	0.218036	0.0079443	0.0063075	0.666734	0.992056	0.818989	0.781964	305720
0.980173	0.987502	0.0175309	0.00741295	0.0288587	0.0662932	0.975313	0.971141	0.982469	0.992587	5725388	5784351	0.933707	0.987057	0.905601	0.0757586	0.112303	0.00841954	0.00547139	0.827486	0.99158	0.924241	0.887697	507386	487324	0.994529	0.993268	0.942944	0.057564	0.0565483	0.00354323	0.00361052	0.892047	0.996457	0.942436	0.943452	427758	428219	0.996389	0.987109	0.808405	0.164479	0.217006	0.00779084	0.0055463	0.678423	0.992209	0.835521	0.782994	251988
0.971141	0.981322	0.0215181	0.0158219	0.0541108	0.0725751	0.963328	0.945889	0.978482	0.984178	7538011	7581893	0.927425	0.986091	0.896688	0.0786049	0.126728	0.00937386	0.00553199	0.812725	0.990626	0.921395	0.873272	676434	641105	0.994468	0.99179	0.929766	0.0698578	0.0706104	0.00438495	0.00433492	0.86875	0.995615	0.930142	0.92939	572210	571747	0.995665	0.988413	0.829612	0.178064	0.162567	0.00567038	0.00632388	0.708836	0.99433	0.821936	0.837433	329625
0.977248	0.984596	0.0166405	0.0141637	0.0400961	0.0468922	0.96966	0.959904	0.983359	0.985836	3953144	3963101	0.953108	0.986278	0.920493	0.103706	0.0539641	0.00497183	0.0100336	0.852698	0.995028	0.896294	0.946036	450021	474996	0.989966	0.992542	0.938195	0.0479894	0.0752258	0.00489539	0.00303926	0.883585	0.995105	0.952011	0.924774	328039	318654	0.996961	0.986592	0.834871	0.156442	0.17364	0.00742044	0.00655488	0.716548	0.99258	0.843558	0.82636	219834
0.97555	0.983652	0.0240006	0.00857499	0.0258253	0.0700887	0.967829	0.974175	0.975999	0.991425	5338780	5423159	0.929911	0.983942	0.902884	0.100652	0.093551	0.00840136	0.009104	0.822962	0.991599	0.899348	0.906449	592586	597265	0.990896	0.990288	0.918907	0.0458621	0.113815	0.00749949	0.00281996	0.849979	0.992501	0.954138	0.886185	446804	414983	0.99718	0.984748	0.804334	0.146981	0.239093	0.0102265	0.00563385	0.672708	0.989773	0.853019	0.760907	296470
0.971348	0.980248	0.0306347	0.00862206	0.0231955	0.0794338	0.961261	0.976804	0.969365	0.991378	5606200	5733507	0.920566	0.982751	0.899084	0.0947805	0.106968	0.0100574	0.00880265	0.81667	0.989943	0.90522	0.893032	672621	663565	0.991197	0.99022	0.927544	0.0614892	0.0831699	0.0060843	0.00440177	0.864878	0.993916	0.938511	0.91683	533739	521409	0.995598	0.983679	0.857866	0.0652842	0.207307	0.0135972	0.00366792	0.751108	0.986403	0.934716	0.792693	485724
0.97903	0.986307	0.0136536	0.0137328	0.0448779	0.0446272	0.972984	0.955122	0.986346	0.986267	6163727	6163232	0.955373	0.983444	0.890926	0.124657	0.0929251	0.00750661	0.0104045	0.803307	0.992493	0.875343	0.907075	600010	621761	0.989595	0.989993	0.920451	0.0605554	0.0977891	0.00668728	0.00398775	0.852626	0.993313	0.939445	0.902211	516530	496058	0.996012	0.985879	0.860635	0.122886	0.155235	0.00843159	0.00644128	0.755364	0.991568	0.877114	0.844765	415466
0.97696	0.984593	0.022804	0.00789648	0.0237599	0.0666049	0.969654	0.97624	0.977196	0.992104	6312183	6408478	0.933395	0.983548	0.893423	0.100973	0.112112	0.00943027	0.00839686	0.807375	0.99057	0.899027	0.887888	660627	652442	0.991603	0.990208	0.926653	0.0538103	0.0920937	0.00671342	0.00377507	0.86333	0.993287	0.94619	0.907906	579551	556102	0.996225	0.985844	0.850526	0.115375	0.181042	0.00932809	0.0055245	0.739926	0.990672	0.884625	0.818958	418328
0.977783	0.985188	0.0210067	0.0085381	0.0259427	0.0622327	0.970809	0.974057	0.978993	0.991462	5614479	5685986	0.937767	0.986127	0.911314	0.0712526	0.105478	0.00910299	0.00594159	0.837076	0.990897	0.928747	0.894522	600289	578168	0.994058	0.991357	0.931055	0.0795215	0.0581231	0.00384486	0.0053744	0.871003	0.996155	0.920478	0.941877	466768	477619	0.994626	0.987795	0.83566	0.140985	0.186458	0.00737863	0.00529488	0.717712	0.992621	0.859015	0.813542	287362
0.975114	0.983822	0.0238192	0.00841701	0.0285656	0.0779394	0.968158	0.971434	0.976181	0.991583	6072702	6168517	0.922061	0.980454	0.859498	0.134648	0.146277	0.0110039	0.0100031	0.753614	0.988996	0.865352	0.853723	557285	549796	0.989997	0.988983	0.904485	0.0433572	0.142279	0.00915156	0.00251715	0.825626	0.990848	0.956643	0.857721	483950	433907	0.997483	0.984595	0.791424	0.216725	0.200255	0.00760208	0.00839358	0.654841	0.992398	0.783275	0.799745	290824
0.975485	0.984049	0.0205426	0.0113152	0.0379692	0.0674497	0.9686	0.962031	0.979457	0.988685	6191220	6249547	0.93255	0.983234	0.888449	0.154336	0.0642067	0.00497349	0.0131208	0.799287	0.995027	0.845664	0.935793	577510	639060	0.986879	0.988833	0.888468	0.0288152	0.181265	0.0103197	0.00139545	0.799318	0.98968	0.971185	0.818735	439733	370707	0.998605	0.987257	0.839236	0.125244	0.193512	0.00829607	0.00496691	0.723003	0.991704	0.874756	0.806488	333829
0.977524	0.985112	0.0182674	0.0114846	0.0356208	0.0558532	0.970661	0.964379	0.981733	0.988515	4801223	4834395	0.944147	0.982592	0.896498	0.131469	0.073675	0.00656598	0.0124226	0.812411	0.993434	0.868531	0.926325	519430	553994	0.987577	0.989898	0.914164	0.0338417	0.13252	0.00870233	0.00200882	0.841899	0.991298	0.966158	0.86748	395783	355360	0.997991	0.985897	0.842225	0.139959	0.174869	0.00834224	0.00641826	0.727451	0.991658	0.860041	0.825131	291150
0.977059	0.984792	0.0135264	0.0168835	0.051638	0.0416632	0.97004	0.948362	0.986474	0.983117	5446743	5428207	0.958337	0.98448	0.902986	0.0905698	0.103367	0.00904511	0.00782338	0.823131	0.990955	0.90943	0.896633	580725	572553	0.992177	0.992059	0.934497	0.0762587	0.0544937	0.0034779	0.00497419	0.877048	0.996522	0.923741	0.945506	431885	442061	0.995026	0.987086	0.749753	0.305593	0.185314	0.00452654	0.00872052	0.599684	0.995473	0.694407	0.814686	171185
0.980956	0.987728	0.0124455	0.0120993	0.0419023	0.0430639	0.975753	0.958098	0.987555	0.987901	6056774	6058897	0.956936	0.982282	0.884262	0.154455	0.0733046	0.00582002	0.0133383	0.792536	0.99418	0.845545	0.926695	570278	625010	0.986662	0.989108	0.904991	0.040911	0.14333	0.00917556	0.00235542	0.826469	0.990824	0.959089	0.85667	472796	422307	0.997645	0.98608	0.83447	0.144929	0.185161	0.00831436	0.00621474	0.715958	0.991686	0.855071	0.814839	336210
0.973666	0.982341	0.0217517	0.013531	0.0399886	0.063253	0.965296	0.960011	0.978248	0.986469	6219065	6271327	0.936747	0.983496	0.895443	0.104647	0.104468	0.00895059	0.00896755	0.81068	0.991049	0.895353	0.895532	660968	661100	0.991032	0.990246	0.923825	0.0807492	0.0715541	0.00487164	0.00554888	0.858435	0.995128	0.919251	0.928446	533554	538891	0.994451	0.986827	0.85364	0.102179	0.186397	0.0091941	0.00458847	0.744652	0.990806	0.897821	0.813603	395456
0.982726	0.989435	0.0165958	0.00446011	0.020416	0.0727919	0.979091	0.979584	0.983404	0.99554	8115269	8215415	0.927208	0.985173	0.872543	0.149427	0.104322	0.0062862	0.00945137	0.773903	0.993714	0.850573	0.895678	565957	595969	0.990549	0.990172	0.891826	0.0356905	0.170522	0.00869391	0.00157645	0.804771	0.991306	0.96431	0.829478	487848	419636	0.998424	0.987978	0.805888	0.151127	0.232953	0.00780896	0.00459252	0.674885	0.992191	0.848873	0.767047	324980
0.973516	0.982885	0.0243527	0.00976846	0.0340141	0.0818066	0.966347	0.965986	0.975647	0.990232	6234147	6327337	0.918193	0.970421	0.791453	0.21098	0.2061	0.0156869	0.0161501	0.654879	0.984313	0.78902	0.7939	573912	577462	0.98385	0.983695	0.867124	0.024734	0.219429	0.0158187	0.00144796	0.765419	0.984181	0.975266	0.780571	553286	442832	0.998552	0.977888	0.729388	0.300452	0.238114	0.00972786	0.0133199	0.574044	0.990272	0.699548	0.761886	317512
0.977094	0.985365	0.0212651	0.00791453	0.0290029	0.0752287	0.971152	0.970997	0.978735	0.992085	6539362	6628563	0.924771	0.985135	0.897258	0.105151	0.10032	0.00780398	0.00822051	0.81366	0.992196	0.894849	0.89968	606986	610263	0.991779	0.991584	0.92247	0.059025	0.0953206	0.00557196	0.00332471	0.856097	0.994428	0.940975	0.904679	465618	447658	0.996675	0.986825	0.828046	0.119024	0.218883	0.00922092	0.00446712	0.706552	0.990779	0.880976	0.781117	341657
0.978187	0.985973	0.0168787	0.0111585	0.0392892	0.0585757	0.972334	0.960711	0.983121	0.988841	7481648	7525179	0.941424	0.9853	0.891943	0.0999402	0.116029	0.00853884	0.00723285	0.804961	0.991461	0.90006	0.883971	662298	650459	0.992767	0.991215	0.925042	0.066742	0.0830302	0.00521082	0.00412001	0.860538	0.994789	0.933258	0.91697	570443	560487	0.99588	0.987902	0.857534	0.122158	0.161855	0.00733553	0.00529693	0.7506	0.992664	0.877842	0.838145	419216
0.973673	0.982065	0.0225354	0.0132902	0.0369753	0.0616673	0.964763	0.963025	0.977465	0.98671	5793896	5848697	0.938333	0.98321	0.901394	0.107748	0.0892754	0.00823042	0.0101198	0.820488	0.99177	0.892252	0.910725	668303	682139	0.98988	0.989941	0.925409	0.0626392	0.0862412	0.00630911	0.00447533	0.861174	0.993691	0.937361	0.913759	541597	527960	0.995525	0.98411	0.841393	0.118747	0.195017	0.0107237	0.00599312	0.726211	0.989276	0.881253	0.804983	415266
0.969873	0.979129	0.0262519	0.015431	0.04038	0.0674969	0.959111	0.95962	0.973748	0.984569	5685958	5749144	0.932503	0.979324	0.891474	0.0789642	0.136249	0.0147557	0.00807431	0.804198	0.985244	0.921036	0.863751	778848	730407	0.991926	0.987692	0.923413	0.0921301	0.0605032	0.00520377	0.00817548	0.857722	0.994796	0.90787	0.939497	625669	647465	0.991825	0.984243	0.814374	0.167074	0.203369	0.00920594	0.00724769	0.686873	0.990794	0.832926	0.796631	343725
0.981187	0.987756	0.0159914	0.0084678	0.0283243	0.0525552	0.975808	0.971676	0.984009	0.991532	6636667	6687410	0.947445	0.987341	0.919429	0.0732677	0.0877604	0.00753584	0.00620131	0.850873	0.992464	0.926732	0.91224	686574	675837	0.993799	0.992543	0.935516	0.0636184	0.0653481	0.00401379	0.00390078	0.878844	0.995986	0.936382	0.934652	501851	500924	0.996099	0.9877	0.818014	0.144798	0.216075	0.00787408	0.00485159	0.692067	0.992126	0.855202	0.783925	305787
0.974099	0.982724	0.024123	0.0103315	0.0313759	0.0712379	0.966036	0.968624	0.975877	0.989669	6787624	6883550	0.928762	0.983272	0.88614	0.104669	0.122864	0.009833	0.00821999	0.795558	0.990167	0.895331	0.877136	676716	662964	0.99178	0.990008	0.91734	0.0573689	0.10663	0.0070314	0.00359772	0.847301	0.992969	0.942631	0.89337	565928	536353	0.996402	0.983091	0.802124	0.140826	0.247821	0.0117605	0.00588548	0.669622	0.98824	0.859174	0.752179	415465
0.976923	0.983768	0.0190944	0.0133519	0.0329664	0.0467453	0.968055	0.967034	0.980906	0.986648	4676197	4703573	0.953255	0.982468	0.914039	0.0737612	0.097844	0.0112401	0.00827791	0.841686	0.98876	0.926239	0.902156	681636	663913	0.991722	0.989831	0.935375	0.0571179	0.072014	0.0061946	0.00484222	0.878595	0.993805	0.942882	0.927986	523218	514952	0.995158	0.984057	0.79763	0.19853	0.206172	0.00849316	0.00810353	0.663382	0.991507	0.80147	0.793828	261126
0.978574	0.986545	0.0143588	0.0125504	0.0491605	0.0559454	0.973446	0.950839	0.985641	0.98745	6474874	6486754	0.944055	0.986899	0.90708	0.0786001	0.106801	0.00821641	0.00587561	0.82996	0.991784	0.9214	0.893199	582746	564910	0.994124	0.993066	0.935735	0.0704263	0.0580221	0.00328813	0.00404127	0.879231	0.996712	0.929574	0.941978	436230	442051	0.995959	0.986296	0.797218	0.228343	0.17547	0.0059401	0.00824048	0.662812	0.99406	0.771657	0.82453	265931
0.981101	0.987506	0.0172981	0.00764343	0.0239658	0.0531339	0.97532	0.976034	0.982702	0.992357	6600046	6664889	0.946866	0.986182	0.90954	0.0799736	0.100709	0.0084146	0.00654377	0.834089	0.991585	0.920026	0.899291	677424	662156	0.993456	0.99151	0.92993	0.0683187	0.071814	0.00463946	0.00439816	0.869037	0.995361	0.931681	0.928186	532306	530309	0.995602	0.986701	0.824406	0.122754	0.222431	0.00926003	0.00455122	0.701267	0.99074	0.877246	0.777569	352105
0.974232	0.982681	0.0229862	0.0115866	0.0340325	0.0660404	0.965951	0.965968	0.977014	0.988413	5956981	6026486	0.93396	0.980429	0.882559	0.133376	0.100908	0.00901844	0.0123255	0.789804	0.990982	0.866624	0.899092	658777	683458	0.987674	0.986727	0.898644	0.0587564	0.140267	0.0102404	0.00394307	0.815943	0.98976	0.941244	0.859733	551277	503537	0.996057	0.985177	0.846037	0.108745	0.194814	0.0103256	0.00523396	0.733158	0.989674	0.891255	0.805186	407405
0.969552	0.980623	0.0289311	0.00963385	0.0362703	0.103354	0.961982	0.96373	0.971069	0.990366	7174595	7317170	0.896646	0.981846	0.860619	0.105175	0.171068	0.0123394	0.00706527	0.755339	0.987661	0.894825	0.828932	623588	577668	0.992935	0.991636	0.924404	0.0577554	0.0927738	0.00552927	0.00332162	0.859434	0.994471	0.942245	0.907226	519845	500525	0.996678	0.986034	0.844223	0.0993329	0.205564	0.0102216	0.00438242	0.730437	0.989778	0.900667	0.794436	439333
0.972034	0.981093	0.0260366	0.0116732	0.0336027	0.0729573	0.962887	0.966397	0.973963	0.988327	4765008	4835279	0.927043	0.983803	0.913295	0.0827757	0.0906007	0.00936986	0.00849507	0.840426	0.99063	0.917224	0.909399	608825	603631	0.991505	0.989965	0.925618	0.0518706	0.0958484	0.00708593	0.00366943	0.861536	0.992914	0.948129	0.904152	448239	427448	0.996331	0.982003	0.767412	0.153152	0.298399	0.013086	0.00560656	0.622602	0.986914	0.846848	0.701601	274659
0.974763	0.983347	0.0237261	0.00947756	0.0301088	0.0730858	0.967239	0.969891	0.976274	0.990522	6223225	6314052	0.926914	0.980986	0.875881	0.0593878	0.180515	0.0159128	0.00461339	0.779171	0.984087	0.940612	0.819485	677269	590054	0.995387	0.988081	0.913601	0.113923	0.0571099	0.00410926	0.00868272	0.840944	0.995891	0.886077	0.94289	552934	588387	0.991317	0.985649	0.825716	0.160741	0.187397	0.00817096	0.00679549	0.703165	0.991829	0.839259	0.812603	346110
0.977935	0.985662	0.0217971	0.00676475	0.0229874	0.0714751	0.971729	0.977013	0.978203	0.993235	6025052	6117641	0.928525	0.98665	0.919882	0.0372887	0.119299	0.0112792	0.00325137	0.851649	0.988721	0.962711	0.880701	686645	628152	0.996749	0.992933	0.943259	0.0797625	0.0325387	0.00211018	0.00542013	0.892611	0.99789	0.920237	0.967461	479061	503645	0.99458	0.984358	0.785419	0.146967	0.272264	0.0110821	0.0051341	0.646658	0.988918	0.853033	0.727736	310401
0.978436	0.98551	0.0194966	0.0094314	0.0276988	0.0561537	0.971435	0.972301	0.980503	0.990569	5356683	5411671	0.943846	0.986078	0.920574	0.0691985	0.0894304	0.00867586	0.00658108	0.852837	0.991324	0.930802	0.91057	641102	627167	0.993419	0.992649	0.941143	0.0634695	0.0541988	0.00359359	0.00424714	0.888829	0.996406	0.93653	0.945801	449641	454092	0.995753	0.985647	0.818338	0.146913	0.21369	0.00913161	0.00580603	0.692532	0.990868	0.853087	0.78631	297482
0.966115	0.975464	0.0372837	0.011446	0.0259685	0.0818735	0.952103	0.974032	0.962716	0.988554	4548487	4670561	0.918127	0.979628	0.899398	0.0761411	0.123801	0.0142738	0.00837569	0.817187	0.985726	0.923859	0.876199	693780	657989	0.991624	0.989007	0.931888	0.0613393	0.0747868	0.00660801	0.00534894	0.872464	0.993392	0.938661	0.925213	542569	534796	0.994651	0.977635	0.810254	0.140805	0.233413	0.015395	0.00834531	0.68103	0.984605	0.859195	0.766587	415813
0.97893	0.98614	0.0178994	0.00978805	0.0312883	0.0562056	0.972658	0.968712	0.982101	0.990212	6640237	6695080	0.943794	0.984806	0.900521	0.092164	0.106677	0.00888561	0.00756413	0.819044	0.991114	0.907836	0.893323	675340	664544	0.992436	0.989891	0.918822	0.0821991	0.0801552	0.00531646	0.00546337	0.849834	0.994684	0.917801	0.919845	545579	546794	0.994537	0.987505	0.829209	0.108467	0.224971	0.0091148	0.00384065	0.708247	0.990885	0.891533	0.775029	343325
0.975336	0.983809	0.0201008	0.0122493	0.0394957	0.0636855	0.968135	0.960504	0.979899	0.987751	6166074	6215480	0.936315	0.980015	0.880479	0.111193	0.127693	0.0117489	0.010058	0.786479	0.988251	0.888807	0.872307	685893	673160	0.989942	0.988199	0.91621	0.0644547	0.102342	0.00790098	0.00478947	0.845376	0.992099	0.935545	0.897658	584208	560549	0.995211	0.984832	0.786441	0.225872	0.200848	0.00728179	0.00844387	0.648045	0.992718	0.774128	0.799152	284046
0.982518	0.988886	0.0129625	0.00925777	0.0342753	0.0475113	0.978017	0.965725	0.987038	0.990742	7236408	7263569	0.952489	0.986746	0.908843	0.0839913	0.0982121	0.00775496	0.00653712	0.832916	0.992245	0.916009	0.901788	675375	664890	0.993463	0.992367	0.93647	0.0616417	0.065411	0.0041887	0.00393249	0.88053	0.995811	0.938358	0.934589	554907	552678	0.996068	0.987895	0.815304	0.186136	0.18325	0.00619808	0.00631722	0.688197	0.993802	0.813864	0.81675	301549
0.974621	0.983136	0.0210289	0.0126637	0.0388329	0.0633751	0.966831	0.961167	0.978971	0.987336	5535360	5582659	0.936625	0.982063	0.890969	0.126753	0.0905747	0.00796762	0.0115699	0.803376	0.992032	0.873247	0.909425	595343	620008	0.98843	0.989268	0.917023	0.0523447	0.11169	0.00795382	0.00350985	0.846762	0.992046	0.947655	0.88831	493186	462301	0.99649	0.984587	0.846575	0.121715	0.182926	0.0100047	0.00621666	0.733966	0.989995	0.878285	0.817074	384494
0.978648	0.986408	0.0173664	0.00978763	0.0362122	0.0629512	0.973181	0.963788	0.982634	0.990212	7030509	7084733	0.937049	0.970728	0.756274	0.327293	0.136453	0.00769575	0.0233223	0.608071	0.992304	0.672707	0.863547	472530	606582	0.976678	0.97749	0.802257	0.0386211	0.311671	0.0217069	0.00196473	0.669808	0.978293	0.961379	0.688329	596052	426762	0.998035	0.986277	0.854096	0.1253	0.16556	0.00835262	0.00604455	0.745346	0.991647	0.8747	0.83444	432483
0.981951	0.988294	0.013882	0.00952057	0.0322056	0.0464716	0.976859	0.967794	0.986118	0.990479	5938299	5964563	0.953528	0.984321	0.905023	0.120925	0.0674503	0.00590502	0.011171	0.826523	0.994095	0.879075	0.93255	618426	656045	0.988829	0.990318	0.919905	0.0448144	0.112861	0.00751045	0.00278295	0.85169	0.99249	0.955186	0.887139	483832	449364	0.997217	0.986688	0.824952	0.151134	0.197651	0.00802367	0.00581204	0.702058	0.991976	0.848866	0.802349	301815
0.974008	0.982067	0.0252156	0.0105417	0.0280916	0.0655758	0.964765	0.971908	0.974784	0.989458	5225361	5304021	0.934424	0.983313	0.909825	0.0872987	0.0930337	0.00951229	0.00887552	0.834567	0.990488	0.912701	0.906966	674293	670056	0.991124	0.989708	0.92931	0.0581235	0.0829247	0.00659076	0.00450738	0.867955	0.993409	0.941877	0.917075	535932	521820	0.995493	0.984586	0.819846	0.126338	0.227724	0.0107746	0.00531308	0.694694	0.989225	0.873662	0.772276	329934
0.979054	0.986402	0.018794	0.00834705	0.0283238	0.0622049	0.973168	0.971676	0.981206	0.991653	6178113	6243892	0.937795	0.985428	0.910709	0.0630029	0.114144	0.0104003	0.00545434	0.836057	0.9896	0.936997	0.885856	676530	639605	0.994546	0.992245	0.93631	0.064663	0.0627159	0.00406174	0.004196	0.880246	0.995938	0.935337	0.937284	490466	491487	0.995804	0.984822	0.804789	0.154551	0.232139	0.00982185	0.00596212	0.673345	0.990178	0.845449	0.767861	328587
0.976048	0.984463	0.0199968	0.0110368	0.0375191	0.0665317	0.969401	0.962481	0.980003	0.988963	7049488	7113940	0.933468	0.983405	0.889105	0.130061	0.0908657	0.00719959	0.0107312	0.80035	0.9928	0.869939	0.909134	672300	702591	0.989269	0.989476	0.909331	0.0535768	0.124963	0.00798158	0.00317923	0.833737	0.992018	0.946423	0.875037	554106	512311	0.996821	0.986417	0.8358	0.130154	0.19568	0.00875874	0.00540513	0.717918	0.991241	0.869846	0.80432	394899
0.97348	0.98255	0.0267292	0.00799182	0.0258312	0.0828991	0.965699	0.974169	0.973271	0.992008	5899035	6012603	0.917101	0.978152	0.857498	0.182879	0.0979268	0.00776034	0.0158685	0.750544	0.99224	0.817121	0.902073	571141	630520	0.984132	0.984671	0.87106	0.0479501	0.19723	0.0134527	0.00278758	0.771574	0.986547	0.95205	0.80277	505521	426256	0.997212	0.985092	0.819331	0.122534	0.231579	0.0105959	0.00493789	0.693955	0.989404	0.877466	0.768421	344798
0.980097	0.987216	0.0192926	0.00618768	0.0221123	0.0666812	0.974755	0.977888	0.980707	0.993812	5965237	6044949	0.933319	0.985608	0.905064	0.0804025	0.109018	0.00907038	0.00649823	0.82659	0.99093	0.919597	0.890982	593949	575467	0.993502	0.992518	0.935712	0.0642606	0.0643148	0.00397395	0.00397039	0.879191	0.996026	0.935739	0.935685	448917	448891	0.99603	0.986301	0.822271	0.12299	0.226037	0.00960183	0.00463374	0.698183	0.990398	0.87701	0.773963	315851
0.974275	0.983022	0.0254562	0.00835002	0.0265963	0.0781371	0.966612	0.973404	0.974544	0.99165	5672201	5771765	0.921863	0.984553	0.891756	0.142927	0.0706342	0.00522393	0.0113911	0.804657	0.994776	0.857073	0.929366	517101	560718	0.988609	0.9892	0.900271	0.0451628	0.148396	0.00895145	0.0024457	0.81863	0.991049	0.954837	0.851604	432324	385583	0.997554	0.984481	0.844816	0.0514344	0.238476	0.0138447	0.00242499	0.731326	0.986155	0.948566	0.761524	418939
0.97812	0.985428	0.0174144	0.011714	0.0354846	0.0521423	0.971274	0.964515	0.982586	0.988286	5141641	5171470	0.947858	0.98161	0.896387	0.115554	0.0913446	0.00878706	0.0113902	0.81223	0.991213	0.884446	0.908655	601327	617787	0.98861	0.98977	0.923772	0.0504206	0.10067	0.00742302	0.0035349	0.858342	0.992577	0.949579	0.89933	473420	448368	0.996465	0.985009	0.845368	0.124648	0.182631	0.00960555	0.00614305	0.732153	0.990394	0.875352	0.817369	344356
0.972218	0.98112	0.0250092	0.0126729	0.0356891	0.0688677	0.96294	0.964311	0.974991	0.987327	4225791	4279259	0.931132	0.966797	0.815658	0.233243	0.128779	0.0120084	0.0244028	0.688701	0.987992	0.766757	0.871221	487324	553718	0.975597	0.978381	0.834109	0.0236703	0.271946	0.0214982	0.001424	0.715426	0.978502	0.97633	0.728054	431476	321754	0.998576	0.980016	0.788749	0.222851	0.1993	0.00975421	0.0112208	0.651185	0.990246	0.777149	0.8007	269298
0.974043	0.983338	0.024356	0.00884516	0.0318038	0.0841564	0.967223	0.968196	0.975644	0.991155	5885363	5978929	0.915844	0.982656	0.891025	0.0918134	0.125501	0.0110376	0.00780081	0.803466	0.988962	0.908187	0.874499	617502	594597	0.992199	0.99108	0.922549	0.0465211	0.106437	0.00670132	0.00275584	0.856233	0.993299	0.953479	0.893563	452776	424324	0.997244	0.982641	0.771968	0.185703	0.266177	0.0110572	0.00698049	0.628622	0.988943	0.814297	0.733823	304947
0.976113	0.984381	0.0216236	0.00954114	0.0314344	0.0693015	0.969242	0.968566	0.978376	0.990459	7326695	7417176	0.930698	0.981995	0.869906	0.14189	0.11797	0.00865875	0.0106828	0.769764	0.991341	0.85811	0.88203	657988	676329	0.989317	0.988695	0.900027	0.0621346	0.134876	0.00838889	0.00358214	0.818227	0.991611	0.937865	0.865124	567107	523122	0.996418	0.986281	0.866431	0.0920839	0.171428	0.0096804	0.00476901	0.764339	0.99032	0.907916	0.828572	517739
0.978489	0.985943	0.0139835	0.0141304	0.0460224	0.0455591	0.972276	0.953978	0.986017	0.98587	5857140	5856267	0.954441	0.986151	0.919699	0.0753041	0.0852433	0.00808345	0.00707139	0.851337	0.991917	0.924696	0.914757	663618	656485	0.992929	0.991947	0.93832	0.0709742	0.0521976	0.00361136	0.0050027	0.883807	0.996389	0.929026	0.947802	494678	504676	0.994997	0.985599	0.820032	0.178633	0.1813	0.007568	0.00743347	0.694961	0.992432	0.821367	0.8187	306763
0.975106	0.983515	0.0232135	0.00966394	0.0302224	0.070543	0.967564	0.969778	0.976787	0.990336	5169732	5241444	0.929457	0.979024	0.876014	0.144176	0.10282	0.00929742	0.0136076	0.779382	0.990703	0.855824	0.89718	569452	596970	0.986392	0.986665	0.893794	0.0350548	0.167584	0.0119939	0.00218577	0.807982	0.988006	0.964945	0.832416	464745	400915	0.997814	0.981605	0.81253	0.129763	0.237999	0.0130488	0.00627243	0.684253	0.986951	0.870237	0.762001	360690
0.975778	0.984119	0.0236063	0.00803294	0.0262669	0.0745342	0.968734	0.973733	0.976394	0.991967	5826509	5919441	0.925466	0.984102	0.898422	0.0829401	0.119473	0.0103313	0.00691029	0.815578	0.989669	0.91706	0.880527	614910	590414	0.99309	0.991116	0.928611	0.0565175	0.0857991	0.00577633	0.00369461	0.866735	0.994224	0.943483	0.914201	486730	471624	0.996305	0.985209	0.784183	0.19191	0.23835	0.00869862	0.00661517	0.644984	0.991301	0.80809	0.76165	271714
0.976132	0.984328	0.0185376	0.01279	0.0410975	0.0588081	0.969139	0.958903	0.981462	0.98721	7065032	7106406	0.941192	0.98488	0.912629	0.0562416	0.116512	0.0113646	0.00516767	0.839299	0.988635	0.943758	0.883488	831683	778570	0.994832	0.992087	0.940219	0.0801801	0.0384571	0.00266944	0.00579977	0.887182	0.997331	0.91982	0.961543	602204	629520	0.9942	0.985591	0.820697	0.162883	0.195091	0.00832069	0.00669069	0.695917	0.991679	0.837117	0.804909	381232
0.973978	0.982395	0.0255312	0.00954881	0.0274553	0.0712525	0.965399	0.972545	0.974469	0.990451	5919794	6016885	0.928747	0.981091	0.873968	0.149893	0.100791	0.00796275	0.012469	0.776149	0.992037	0.850107	0.899209	588800	622809	0.987531	0.987697	0.898768	0.051652	0.145885	0.00989874	0.00317792	0.816148	0.990101	0.948348	0.854115	516406	465093	0.996822	0.9847	0.851938	0.0808551	0.206111	0.0120026	0.00409937	0.742066	0.987997	0.919145	0.793889	447759
0.97872	0.986197	0.0184095	0.00915314	0.0311339	0.0612448	0.97277	0.968866	0.981591	0.990847	5502590	5554479	0.938755	0.983929	0.902289	0.103177	0.0921786	0.00821365	0.00929625	0.821973	0.991786	0.896823	0.907821	586210	593399	0.990704	0.991381	0.927514	0.0452109	0.0982455	0.00637586	0.00278112	0.864827	0.993624	0.954789	0.901755	438575	414214	0.997219	0.98633	0.803256	0.182688	0.210325	0.00769503	0.0064659	0.671201	0.992305	0.817312	0.789675	253446
0.979156	0.986363	0.0180655	0.00916924	0.0300251	0.0579723	0.973092	0.969975	0.981935	0.990831	5424005	5473146	0.942028	0.98319	0.898037	0.105986	0.0979026	0.00875948	0.00956072	0.814944	0.991241	0.894014	0.902097	585071	590361	0.990439	0.99033	0.919215	0.040647	0.117699	0.00778517	0.00248586	0.850507	0.992215	0.959353	0.882301	444541	408837	0.997514	0.983723	0.830807	0.159948	0.178236	0.00910081	0.00799812	0.710582	0.990899	0.840052	0.821764	346720
0.97798	0.98555	0.0199504	0.00888835	0.028801	0.0630682	0.971511	0.971199	0.98005	0.991112	4954911	5010838	0.936932	0.986819	0.923126	0.0361837	0.114267	0.0111231	0.00326262	0.857228	0.988877	0.963816	0.885733	584351	537010	0.996737	0.992243	0.943292	0.085028	0.0265789	0.00189526	0.00642117	0.89267	0.998105	0.914972	0.973421	433464	461154	0.993579	0.985547	0.795546	0.145916	0.255483	0.00997727	0.00499238	0.660503	0.990023	0.854084	0.744517	246995
0.97613	0.983636	0.0157191	0.0170091	0.0457756	0.0423979	0.967798	0.954224	0.984281	0.982991	5885736	5878022	0.957602	0.98606	0.911577	0.0625231	0.112931	0.00990728	0.00521472	0.83752	0.990093	0.937477	0.887069	653300	618172	0.994785	0.991168	0.929408	0.0851987	0.0555117	0.0036493	0.00577034	0.868125	0.996351	0.914801	0.944488	496490	512602	0.99423	0.988844	0.822614	0.184459	0.170189	0.00547891	0.00603882	0.698678	0.994521	0.815541	0.829811	251403
0.974688	0.98303	0.0233179	0.0105396	0.031315	0.0675619	0.966626	0.968685	0.976682	0.98946	5740559	5815665	0.932438	0.983761	0.909753	0.0660233	0.113246	0.0114574	0.00637462	0.834447	0.988543	0.933977	0.886754	715162	679003	0.993625	0.991344	0.934886	0.0699807	0.060196	0.0042654	0.00500717	0.877733	0.995735	0.930019	0.939804	512310	517700	0.994993	0.983267	0.823126	0.135618	0.214371	0.0111251	0.00642728	0.699417	0.988875	0.864382	0.785629	383970
0.976772	0.98438	0.019508	0.0117005	0.034181	0.0561374	0.969241	0.965819	0.980492	0.9883	6099916	6148489	0.943863	0.983161	0.901319	0.0783214	0.11816	0.0112419	0.00715894	0.820365	0.988758	0.921679	0.88184	718253	687207	0.992841	0.990001	0.928014	0.0865996	0.0568981	0.00418346	0.00655865	0.865695	0.995817	0.9134	0.943102	562866	581169	0.993441	0.986014	0.81512	0.165425	0.203448	0.00817699	0.0063575	0.687935	0.991823	0.834575	0.796552	318814
0.980911	0.988024	0.0159409	0.00797851	0.0316963	0.0618527	0.976332	0.968304	0.984059	0.992021	7356640	7416165	0.938147	0.986304	0.901476	0.0447631	0.146555	0.0115148	0.00316878	0.820625	0.988485	0.955237	0.853445	680419	607912	0.996831	0.993175	0.937466	0.0895886	0.033823	0.00189741	0.00531533	0.882292	0.998103	0.910411	0.966177	490701	520758	0.994685	0.986808	0.814722	0.182217	0.188317	0.00697653	0.00670207	0.687367	0.993023	0.817783	0.811683	331171
0.97812	0.985771	0.0157644	0.0126891	0.0423589	0.0522445	0.971941	0.957641	0.984236	0.987311	7271054	7293773	0.947755	0.984747	0.911358	0.0553386	0.119677	0.0116244	0.00504239	0.837152	0.988376	0.944661	0.880323	843655	786196	0.994958	0.991231	0.937098	0.0847776	0.0399556	0.00292751	0.00649249	0.881641	0.997072	0.915222	0.960044	644466	676028	0.993508	0.985993	0.791991	0.211328	0.204662	0.00710178	0.00739289	0.655617	0.992898	0.788672	0.795338	317563
0.976418	0.984252	0.0174343	0.0140563	0.0420278	0.0517751	0.968992	0.957972	0.982566	0.985944	6046551	6067339	0.948225	0.984577	0.908275	0.0820496	0.101199	0.00937807	0.00745928	0.831963	0.990622	0.91795	0.898801	687297	672959	0.992541	0.990823	0.929757	0.0759115	0.0645047	0.00448244	0.00533564	0.868734	0.995518	0.924089	0.935495	525202	531685	0.994664	0.987829	0.810575	0.204136	0.174159	0.00567737	0.00689677	0.681485	0.994323	0.795864	0.825841	255083
0.97611	0.98436	0.0171812	0.014094	0.045719	0.0553449	0.969202	0.954281	0.982819	0.985906	6061604	6080645	0.944655	0.9835	0.90242	0.0885732	0.106411	0.00991536	0.00810652	0.82219	0.990085	0.911427	0.893589	678710	665427	0.991893	0.989762	0.921365	0.0795192	0.0777495	0.00540902	0.00554204	0.854195	0.994591	0.920481	0.922251	516994	517988	0.994458	0.986661	0.811059	0.189169	0.188713	0.00690335	0.00692381	0.682169	0.993097	0.810831	0.811287	280527
0.97688	0.984956	0.016026	0.0140605	0.0467579	0.0530481	0.970357	0.953242	0.983974	0.985939	5913934	5925747	0.946952	0.984651	0.907844	0.08572	0.0985023	0.0090056	0.00773731	0.83124	0.990994	0.91428	0.901498	646107	637074	0.992263	0.99182	0.933472	0.0665635	0.0664925	0.00435546	0.00436042	0.875244	0.995645	0.933437	0.933507	473617	473653	0.99564	0.98598	0.787837	0.201394	0.222646	0.00770655	0.0067917	0.649943	0.992293	0.798606	0.777354	257975
0.979598	0.987141	0.0179775	0.00768669	0.029948	0.0679994	0.974609	0.970052	0.982023	0.992313	6907522	6979907	0.932001	0.985123	0.896229	0.0700056	0.135171	0.0107864	0.0052241	0.81197	0.989214	0.929994	0.864829	650213	604652	0.994776	0.992169	0.930238	0.0676487	0.0718658	0.00428237	0.00401393	0.869575	0.995718	0.932351	0.928134	492362	490135	0.995986	0.985408	0.782976	0.181372	0.249701	0.00905091	0.00604372	0.643352	0.990949	0.818628	0.750299	307063
0.972543	0.982068	0.0207285	0.0151199	0.0497049	0.0672661	0.964767	0.950295	0.979272	0.98488	5998506	6032861	0.932734	0.986787	0.908252	0.0745215	0.108346	0.00855129	0.00568311	0.831924	0.991449	0.925479	0.891654	576340	555276	0.994317	0.992615	0.932658	0.0789522	0.0554345	0.00317789	0.00463488	0.873814	0.996822	0.921048	0.944565	425439	436302	0.995365	0.987663	0.802886	0.205799	0.188237	0.00601657	0.00671862	0.670684	0.993983	0.794201	0.811763	243204
0.970794	0.980438	0.0277942	0.0111889	0.0335057	0.0805337	0.961627	0.966494	0.972206	0.988811	5380599	5472500	0.919466	0.984374	0.911096	0.0605819	0.115568	0.0114376	0.00567765	0.836709	0.988562	0.939418	0.884432	658112	619591	0.994322	0.991509	0.933849	0.0643185	0.0679757	0.00467011	0.00440276	0.875908	0.99533	0.935682	0.932024	467432	465605	0.995597	0.980381	0.765878	0.161152	0.295413	0.0139896	0.006459	0.620585	0.98601	0.838848	0.704587	331075
0.97527	0.983965	0.0235989	0.00835328	0.0286748	0.0780888	0.968436	0.971325	0.976401	0.991647	6659297	6763276	0.921911	0.966478	0.757298	0.249537	0.235743	0.0173406	0.0186674	0.609396	0.982659	0.750463	0.764257	595569	606516	0.981333	0.981709	0.849264	0.0231663	0.248835	0.0180191	0.00131196	0.738018	0.981981	0.976834	0.751165	596990	459073	0.998688	0.977152	0.738329	0.299129	0.219983	0.00952918	0.0143506	0.585199	0.990471	0.700871	0.780017	359664
0.979495	0.987094	0.0171764	0.00859874	0.0336426	0.0655507	0.974517	0.966357	0.982824	0.991401	8168056	8239343	0.934449	0.981518	0.851242	0.17186	0.12433	0.00802008	0.0116791	0.741011	0.99198	0.82814	0.87567	623623	659415	0.988321	0.988234	0.88585	0.0509543	0.169454	0.00978531	0.00259371	0.795091	0.990215	0.949046	0.830546	567657	496778	0.997406	0.987588	0.850711	0.122799	0.174227	0.00777463	0.00517199	0.740206	0.992225	0.877201	0.825773	442251
0.979603	0.986507	0.0173839	0.00957041	0.0298776	0.0533769	0.973374	0.970122	0.982616	0.99043	5643541	5688417	0.946623	0.983794	0.907723	0.0954928	0.0890391	0.008544	0.00922234	0.831037	0.991456	0.904507	0.910961	655925	660605	0.990778	0.991086	0.931316	0.0627609	0.0745319	0.00520264	0.00432975	0.871461	0.994797	0.937239	0.925468	489522	483374	0.99567	0.985875	0.821674	0.127679	0.223414	0.00972478	0.00497143	0.697324	0.990275	0.872321	0.776586	314121
0.979261	0.987007	0.0152227	0.0107531	0.0427925	0.0597749	0.974347	0.957208	0.984777	0.989247	8248982	8286422	0.940225	0.986468	0.896917	0.0982544	0.107859	0.00761429	0.00686751	0.813101	0.992386	0.901746	0.892141	683566	676285	0.993132	0.991989	0.921512	0.0739571	0.0829741	0.00448289	0.00395889	0.854449	0.995517	0.926043	0.917026	531262	526089	0.996041	0.989245	0.825939	0.171739	0.176369	0.00563789	0.00546018	0.703489	0.994362	0.828261	0.823631	320946
0.977691	0.985534	0.0233914	0.00537518	0.0185121	0.0771448	0.971481	0.981488	0.976609	0.994625	6625458	6747683	0.922855	0.985114	0.900005	0.0922126	0.107644	0.00872471	0.00735703	0.818191	0.991275	0.907787	0.892356	650968	639902	0.992643	0.991383	0.923124	0.0525323	0.0999996	0.00608042	0.00304344	0.857224	0.99392	0.947468	0.9	498472	473499	0.996957	0.983779	0.829893	0.1035	0.227501	0.0121913	0.00481483	0.709245	0.987809	0.8965	0.772499	444173
0.979128	0.986764	0.018985	0.00741859	0.0281026	0.0696548	0.973874	0.971897	0.981015	0.992581	6512832	6589620	0.930345	0.985132	0.903819	0.0480817	0.139653	0.0122373	0.00384033	0.824517	0.987763	0.951918	0.860347	674653	609754	0.99616	0.992461	0.936289	0.0907017	0.0350697	0.00214387	0.00586205	0.880209	0.997856	0.909298	0.96493	476993	506176	0.994138	0.986431	0.811231	0.149823	0.224303	0.00873037	0.00533878	0.682413	0.99127	0.850177	0.775697	312310
0.978312	0.986093	0.0181457	0.00963081	0.0344802	0.0635553	0.972568	0.96552	0.981854	0.990369	6872733	6932335	0.936445	0.967139	0.773315	0.252914	0.198548	0.0150124	0.0204023	0.63041	0.984988	0.747086	0.801452	619089	664140	0.979598	0.98017	0.840273	0.0292824	0.259267	0.0192933	0.00169262	0.724543	0.980707	0.970718	0.740733	623323	475644	0.998307	0.979827	0.757451	0.287733	0.191245	0.00779301	0.01324	0.609594	0.992207	0.712267	0.808755	344757
0.974731	0.982574	0.0262518	0.00843926	0.0225913	0.0682192	0.965744	0.977409	0.973748	0.991561	5030179	5122195	0.931781	0.975614	0.865008	0.157189	0.111594	0.0108168	0.0159768	0.762127	0.989183	0.842811	0.888406	615723	649033	0.984023	0.983821	0.884573	0.0432769	0.177458	0.0143019	0.00303294	0.793036	0.985698	0.956723	0.822542	527692	453683	0.996967	0.981989	0.791152	0.159181	0.252974	0.012041	0.00676744	0.654468	0.987959	0.840819	0.747026	319725
0.979726	0.98701	0.015934	0.0100279	0.035905	0.056187	0.974354	0.964095	0.984066	0.989972	7182883	7225993	0.943813	0.98585	0.895518	0.100307	0.108618	0.00792313	0.00725414	0.810804	0.992077	0.899693	0.891382	628043	622241	0.992746	0.991981	0.929292	0.0623688	0.0788992	0.00478285	0.0037181	0.867924	0.995217	0.937631	0.921101	528193	518881	0.996282	0.987996	0.849243	0.126643	0.173574	0.00738707	0.00511181	0.737987	0.992613	0.873357	0.826426	377694
0.979289	0.986444	0.0187796	0.0082763	0.0271056	0.0600577	0.973251	0.972894	0.98122	0.991724	6725594	6797587	0.939942	0.984816	0.904571	0.0724005	0.117341	0.0103718	0.00611563	0.825769	0.989628	0.927599	0.882659	721657	686694	0.993884	0.991214	0.931295	0.0708158	0.0665851	0.00453867	0.00484753	0.871423	0.995461	0.929184	0.933415	564661	567232	0.995152	0.987336	0.807774	0.159614	0.222402	0.00785891	0.00523263	0.677534	0.992141	0.840386	0.777598	302866
0.97923	0.986556	0.018637	0.00819675	0.0281811	0.0624722	0.973468	0.971819	0.981363	0.991803	6089852	6154639	0.937528	0.987679	0.916522	0.0762723	0.0905717	0.00726817	0.00603342	0.845908	0.992732	0.923728	0.909428	589467	580342	0.993967	0.993109	0.939769	0.0616498	0.0588081	0.00356311	0.00374591	0.886381	0.996437	0.93835	0.941192	452710	454081	0.996254	0.986608	0.838426	0.115474	0.203107	0.00921783	0.00474279	0.721801	0.990782	0.884526	0.796893	345581
0.977309	0.98513	0.0215169	0.00813276	0.0265825	0.0682407	0.970695	0.973417	0.978483	0.991867	6324174	6410679	0.931759	0.983879	0.903764	0.0910944	0.101319	0.00930962	0.00828452	0.824425	0.99069	0.908906	0.898681	702956	695048	0.991715	0.990706	0.927203	0.0642148	0.0812226	0.00558554	0.00434111	0.864286	0.994414	0.935785	0.918777	537609	527838	0.995659	0.986145	0.818321	0.140703	0.218925	0.00907506	0.00532168	0.692507	0.990925	0.859297	0.781075	333384
0.973569	0.982448	0.0234319	0.0116019	0.0357947	0.0705326	0.965501	0.964205	0.976568	0.988398	6683124	6764082	0.929467	0.982614	0.891293	0.095507	0.121527	0.0107037	0.00819067	0.803903	0.989296	0.904493	0.878473	724562	703718	0.991809	0.988835	0.915079	0.0810747	0.0887345	0.00626807	0.0056826	0.843453	0.993732	0.918925	0.911266	589523	584609	0.994317	0.984947	0.841027	0.122699	0.192366	0.00993499	0.00585774	0.725666	0.990065	0.877301	0.807634	440281
0.9756	0.983205	0.0226244	0.010895	0.0292188	0.0594888	0.966965	0.970781	0.977376	0.989105	5058275	5118979	0.940511	0.983819	0.914421	0.0369584	0.129526	0.0141319	0.00368339	0.842335	0.985868	0.963042	0.870474	695684	628815	0.996317	0.992069	0.945494	0.0710358	0.0373781	0.0028845	0.00566466	0.896622	0.997116	0.928964	0.962622	500560	518696	0.994335	0.982225	0.749528	0.216731	0.281427	0.0107821	0.00764176	0.599396	0.989218	0.783269	0.718573	259268
0.978711	0.985997	0.0181651	0.00980594	0.0313664	0.0570461	0.97238	0.968634	0.981835	0.990194	5446085	5492452	0.942954	0.985018	0.91039	0.090198	0.0890204	0.00811598	0.00823301	0.83552	0.991884	0.909802	0.91098	601098	601876	0.991767	0.991079	0.925731	0.0554442	0.0923579	0.00601119	0.00347645	0.861731	0.993989	0.944556	0.907642	440731	423507	0.996524	0.986706	0.803096	0.166781	0.224925	0.0081321	0.00562335	0.670978	0.991868	0.833219	0.775075	251671
0.978368	0.986368	0.0173628	0.00987362	0.0383316	0.065968	0.973102	0.961668	0.982637	0.990126	7007967	7061378	0.934032	0.984532	0.893748	0.0719832	0.13808	0.0112077	0.00545814	0.807906	0.988792	0.928017	0.86192	669227	621562	0.994542	0.99246	0.933553	0.0687423	0.0641397	0.00384885	0.00414419	0.875387	0.996151	0.931258	0.93586	501795	504275	0.995856	0.986472	0.79056	0.213025	0.205822	0.00683878	0.00714073	0.653658	0.993161	0.786975	0.794178	285047
0.975944	0.984737	0.0204734	0.00999705	0.0377159	0.0750383	0.969933	0.962284	0.979527	0.990003	6467405	6536576	0.924962	0.983441	0.890778	0.123736	0.0942178	0.00761049	0.0103035	0.803066	0.99239	0.876264	0.905782	615107	635828	0.989696	0.991579	0.92101	0.0455801	0.11014	0.00640612	0.00248152	0.853585	0.993594	0.95442	0.88986	455210	424418	0.997518	0.985174	0.81114	0.123379	0.245239	0.010735	0.00467848	0.682284	0.989265	0.876621	0.754761	348053
0.979929	0.98718	0.0145994	0.0110337	0.0399563	0.052374	0.974685	0.960044	0.985401	0.988966	6748526	6772946	0.947626	0.984629	0.903249	0.0973478	0.0961536	0.00829234	0.00840547	0.823568	0.991708	0.902652	0.903846	685611	686518	0.991595	0.991326	0.928409	0.0638297	0.0792256	0.0051488	0.00408438	0.866383	0.994851	0.93617	0.920774	527557	518881	0.995916	0.98721	0.809644	0.170467	0.209313	0.00744471	0.00578879	0.68017	0.992555	0.829533	0.790687	297105
0.979658	0.986655	0.0142128	0.0124756	0.04006	0.0454614	0.973662	0.95994	0.985787	0.987524	6419644	6430957	0.954539	0.983576	0.90342	0.0739517	0.118128	0.0112203	0.00671958	0.823853	0.98878	0.926048	0.881872	734311	699281	0.99328	0.99054	0.931027	0.0798221	0.0578644	0.0042139	0.00594132	0.870955	0.995786	0.920178	0.942136	571318	584951	0.994059	0.986478	0.775751	0.250639	0.195932	0.00588277	0.00805708	0.633655	0.994117	0.749361	0.804068	245213
0.981352	0.987525	0.0160882	0.00883499	0.0263364	0.0472724	0.975358	0.973664	0.983912	0.991165	5171030	5209150	0.952728	0.985934	0.923012	0.0755791	0.0783933	0.00789191	0.00758777	0.85703	0.992108	0.924421	0.921607	635284	633350	0.992412	0.991609	0.932892	0.0653479	0.0688612	0.00460054	0.00435051	0.874225	0.995399	0.934652	0.931139	434962	433327	0.995649	0.986794	0.826107	0.142683	0.20291	0.00828845	0.00543445	0.703733	0.991712	0.857317	0.79709	273264
0.975466	0.983553	0.0229238	0.00988404	0.0293848	0.0664256	0.967638	0.970615	0.977076	0.990116	5303802	5374585	0.933574	0.98188	0.895387	0.0889849	0.119715	0.0115268	0.00830591	0.810588	0.988473	0.911015	0.880285	630599	609328	0.991694	0.990517	0.927448	0.0620385	0.0828331	0.00585214	0.00429256	0.864711	0.994148	0.937962	0.917167	473072	462584	0.995707	0.985328	0.808187	0.168955	0.213448	0.00871198	0.0065411	0.678115	0.991288	0.831045	0.786552	281315
0.978835	0.985511	0.0198359	0.00908333	0.0248401	0.0532429	0.971436	0.97516	0.980164	0.990917	5697361	5759862	0.946757	0.98279	0.906127	0.108691	0.0785532	0.00780856	0.0111324	0.828366	0.992191	0.891309	0.921447	706999	730905	0.988868	0.988022	0.91453	0.0482832	0.11986	0.00935663	0.00350624	0.84252	0.990643	0.951717	0.88014	571040	528093	0.996494	0.986487	0.814754	0.146212	0.220866	0.00872746	0.00529063	0.687414	0.991273	0.853788	0.779134	299136
0.982681	0.98944	0.0128696	0.00824035	0.0378503	0.0581385	0.9791	0.96215	0.98713	0.99176	7024092	7057032	0.941861	0.986421	0.887544	0.152109	0.0689121	0.00423355	0.0102001	0.797824	0.995766	0.847891	0.931088	494151	542638	0.9898	0.991476	0.904038	0.0421817	0.144023	0.00705153	0.00185532	0.824881	0.992948	0.957818	0.855977	402768	359943	0.998145	0.989608	0.834886	0.137829	0.190724	0.00638663	0.00434115	0.716571	0.993613	0.862171	0.809276	278759
0.97759	0.985767	0.0206838	0.00769718	0.0289987	0.0752012	0.971933	0.971001	0.979316	0.992303	6599042	6686551	0.924799	0.985441	0.899634	0.104402	0.0962935	0.00749893	0.00819822	0.817577	0.992501	0.895598	0.903707	609252	614768	0.991802	0.991268	0.921232	0.0543447	0.101962	0.00612813	0.00311119	0.853966	0.993872	0.945655	0.898038	479768	455610	0.996889	0.987	0.827488	0.117357	0.221179	0.00917879	0.00431846	0.70574	0.990821	0.882643	0.778821	337808
0.978134	0.985734	0.0199761	0.00848874	0.0282229	0.0646737	0.971869	0.971777	0.980024	0.991511	5636881	5702954	0.935326	0.981257	0.882507	0.1555	0.0759028	0.0063074	0.0140299	0.789721	0.993693	0.8445	0.924097	563550	616667	0.98597	0.988014	0.893505	0.0334982	0.169239	0.010805	0.00185495	0.80751	0.989195	0.966502	0.830761	447774	384886	0.998145	0.985202	0.840359	0.112274	0.202209	0.0103249	0.00517877	0.724672	0.989675	0.887726	0.797791	361191
0.977997	0.985336	0.0193811	0.00990225	0.0300304	0.0576548	0.971095	0.96997	0.980619	0.990098	5478452	5531408	0.942345	0.986724	0.918482	0.0660085	0.0965199	0.00868572	0.00576293	0.849253	0.991314	0.933991	0.90348	607450	587606	0.994237	0.992131	0.93974	0.0723248	0.0478766	0.00330404	0.00511349	0.88633	0.996696	0.927675	0.952123	472903	485366	0.994887	0.9855	0.84586	0.0991264	0.202821	0.01059	0.00460765	0.732892	0.98941	0.900874	0.797179	366214
0.973213	0.982972	0.0227438	0.0112441	0.0421077	0.0825372	0.966515	0.957892	0.977256	0.988756	6772773	6852470	0.917463	0.981594	0.867584	0.155592	0.107932	0.00785632	0.0119158	0.766136	0.992144	0.844408	0.892068	585416	618458	0.988084	0.99009	0.909098	0.051646	0.127037	0.00760886	0.00286105	0.833346	0.992391	0.948354	0.872963	491646	452562	0.997139	0.984366	0.807933	0.117184	0.25524	0.0117055	0.00456646	0.677758	0.988295	0.882816	0.74476	382405
0.975838	0.983885	0.020817	0.0113668	0.0343744	0.0617579	0.968282	0.965626	0.979183	0.988633	6516265	6579154	0.938242	0.985267	0.911912	0.0701693	0.105329	0.00978009	0.00629116	0.838087	0.99022	0.929831	0.894671	744460	716310	0.993709	0.991503	0.932242	0.0725837	0.0628817	0.00418601	0.00487901	0.873084	0.995814	0.927416	0.937118	544769	550468	0.995121	0.986543	0.783188	0.202507	0.230613	0.00751429	0.00637325	0.643639	0.992486	0.797493	0.769387	275912
0.97734	0.985037	0.019863	0.0100144	0.0315617	0.0612888	0.970515	0.968438	0.980137	0.989986	5066396	5117304	0.938711	0.984947	0.916932	0.0942718	0.0715831	0.00705273	0.00949737	0.846606	0.992947	0.905728	0.928417	601790	616865	0.990503	0.991828	0.934764	0.0541511	0.0760642	0.00513824	0.00357883	0.877518	0.994862	0.945849	0.923936	426153	416280	0.996421	0.98445	0.814962	0.117625	0.242882	0.0114284	0.00478094	0.687709	0.988572	0.882375	0.757118	304148
0.977315	0.984828	0.0186396	0.0116795	0.0348373	0.0548318	0.97011	0.965163	0.98136	0.98832	5519833	5558981	0.945168	0.984231	0.911105	0.0877718	0.0900149	0.00877086	0.00853331	0.836725	0.991229	0.912228	0.909985	658013	656395	0.991467	0.991001	0.930975	0.056144	0.0815601	0.00575959	0.00386534	0.870863	0.99424	0.943856	0.91844	489602	476418	0.996135	0.983827	0.810812	0.134754	0.237178	0.0112255	0.00565453	0.68182	0.988775	0.865246	0.762822	336642
0.972513	0.981519	0.0274202	0.00937649	0.0276889	0.0781907	0.963708	0.972311	0.97258	0.990624	5608710	5712765	0.921809	0.981567	0.895516	0.0956291	0.113167	0.0110452	0.00916985	0.8108	0.988955	0.904371	0.886833	678051	664902	0.99083	0.98901	0.91782	0.0645757	0.0991332	0.00722737	0.00454626	0.848122	0.992773	0.935424	0.900867	518555	499398	0.995454	0.983699	0.820055	0.134824	0.220593	0.0109843	0.00607796	0.694994	0.989016	0.865176	0.779407	362767
0.974009	0.98222	0.02249	0.0130241	0.0356742	0.0605914	0.965061	0.964326	0.97751	0.986976	5051393	5100309	0.939409	0.979127	0.888684	0.0830495	0.137892	0.0146588	0.00835377	0.799668	0.985341	0.91695	0.862108	671163	631021	0.991646	0.989142	0.929341	0.0666531	0.0746305	0.00623571	0.0055255	0.868008	0.993764	0.933347	0.925369	535853	531273	0.994474	0.982447	0.798106	0.214917	0.188432	0.00842788	0.00992174	0.66404	0.991572	0.785083	0.811568	296876
0.971185	0.980942	0.0259558	0.012061	0.0379382	0.0792529	0.962598	0.962062	0.974044	0.987939	6144911	6232568	0.920747	0.985058	0.905298	0.0834061	0.105724	0.0091568	0.00706287	0.826981	0.990843	0.916594	0.894276	653761	637843	0.992937	0.992226	0.934494	0.0564323	0.0744072	0.00473572	0.00352755	0.877042	0.995264	0.943568	0.925593	490396	481054	0.996472	0.98564	0.844995	0.108191	0.197149	0.0100529	0.0049919	0.731594	0.989947	0.891809	0.802851	399099
0.976491	0.98492	0.0204228	0.00967874	0.0346914	0.071205	0.970288	0.965309	0.979577	0.990321	6435755	6506343	0.928795	0.980581	0.868309	0.154709	0.107384	0.0083327	0.0126222	0.767267	0.991667	0.845291	0.892616	595412	628747	0.987378	0.987878	0.890284	0.0405575	0.169575	0.0105852	0.00220979	0.802262	0.989415	0.959443	0.830425	491658	425544	0.99779	0.986223	0.805286	0.185875	0.203364	0.00753641	0.00674566	0.67404	0.992464	0.814125	0.796636	296891
0.979006	0.986286	0.0187792	0.00859641	0.0283803	0.060566	0.972943	0.97162	0.981221	0.991404	6844718	6915750	0.939434	0.983769	0.891582	0.123987	0.0922849	0.00734472	0.0101956	0.804374	0.992655	0.876013	0.907715	660910	684828	0.989804	0.989407	0.906757	0.053176	0.130057	0.00814364	0.00307493	0.829419	0.991856	0.946824	0.869943	532235	489018	0.996925	0.986192	0.842249	0.10836	0.201957	0.00973078	0.00469674	0.727488	0.990269	0.89164	0.798043	415208
0.975361	0.984179	0.0173379	0.0142987	0.0505099	0.0607711	0.968852	0.94949	0.982662	0.985701	5387405	5404067	0.939229	0.984516	0.907838	0.0786412	0.105292	0.00978453	0.00711565	0.83123	0.990215	0.921359	0.894708	590613	573529	0.992884	0.992531	0.940615	0.0581682	0.0605988	0.00407146	0.00389874	0.887888	0.995929	0.941832	0.939401	436312	435186	0.996101	0.985954	0.760261	0.268128	0.209058	0.00607162	0.00839598	0.613243	0.993928	0.731872	0.790942	195118
0.977707	0.985169	0.0171274	0.0125246	0.0380645	0.0515633	0.970771	0.961936	0.982873	0.987475	5971069	5999032	0.948437	0.982083	0.89958	0.0882958	0.112225	0.0111239	0.00854451	0.817488	0.988876	0.911704	0.887775	719891	700996	0.991455	0.990035	0.926075	0.0654459	0.0822517	0.00599448	0.00469005	0.862327	0.994006	0.934554	0.917748	541630	531890	0.99531	0.98528	0.800208	0.206158	0.193323	0.00733684	0.00794556	0.666956	0.992663	0.793842	0.806677	291010
0.979325	0.986326	0.0200906	0.00717354	0.0225357	0.0614038	0.97302	0.977464	0.979909	0.992826	6574157	6660817	0.938596	0.983804	0.901785	0.0689362	0.125709	0.0116187	0.0060168	0.821136	0.988381	0.931064	0.874291	744431	699038	0.993983	0.989708	0.926324	0.0822184	0.0649725	0.00483691	0.00622709	0.86276	0.995163	0.917782	0.935028	605718	617100	0.993773	0.985926	0.826352	0.129489	0.213544	0.00945685	0.00520299	0.704088	0.990543	0.870511	0.786456	372739
0.97976	0.987068	0.0168744	0.00895772	0.032583	0.0601127	0.974466	0.967417	0.983126	0.991042	6692551	6746443	0.939887	0.983177	0.89079	0.0915987	0.126152	0.0107138	0.00750763	0.803084	0.989286	0.908401	0.873848	674146	648503	0.992492	0.99016	0.92107	0.0634673	0.0938912	0.00633773	0.00415403	0.853688	0.993662	0.936533	0.906109	544055	526381	0.995846	0.985854	0.804195	0.189613	0.201904	0.00762221	0.00705369	0.672513	0.992378	0.810387	0.798096	312530
0.97296	0.982459	0.0215898	0.0134585	0.045698	0.0718884	0.965523	0.954302	0.97841	0.986542	6231102	6282887	0.928112	0.977736	0.849025	0.190829	0.106992	0.00812929	0.0158765	0.737657	0.991871	0.809171	0.893008	569088	628050	0.984124	0.98468	0.876068	0.0554392	0.183163	0.0128803	0.00340376	0.779467	0.98712	0.944561	0.816837	538143	465375	0.996596	0.985337	0.841406	0.113387	0.199415	0.0101334	0.00522854	0.72623	0.989867	0.886613	0.800585	394423
0.981482	0.988162	0.0156676	0.00797848	0.0289335	0.0556839	0.976601	0.971066	0.984332	0.992022	6286786	6335895	0.944316	0.986279	0.909168	0.0662137	0.114186	0.00955434	0.00527839	0.833462	0.990446	0.933786	0.885814	625549	593412	0.994722	0.992571	0.937122	0.0682131	0.0574813	0.00358957	0.0043057	0.881684	0.99641	0.931787	0.942519	473980	479439	0.995694	0.987009	0.809296	0.184968	0.196361	0.00697075	0.00647772	0.679678	0.993029	0.815032	0.803639	276776
0.978173	0.98598	0.0180678	0.00993792	0.0352856	0.0628355	0.972348	0.964714	0.981932	0.990062	5923472	5972515	0.937165	0.984725	0.903924	0.0929911	0.0991403	0.00858849	0.00800588	0.824691	0.991412	0.907009	0.90086	609480	605348	0.991994	0.991834	0.929153	0.0620664	0.0794638	0.00490214	0.00376218	0.867681	0.995098	0.937934	0.920536	444454	436210	0.996238	0.986252	0.794919	0.192764	0.217027	0.00763729	0.00658654	0.65964	0.992363	0.807236	0.782973	260009
0.97486	0.983973	0.0249113	0.00697943	0.0260074	0.0884712	0.968452	0.973993	0.975089	0.993021	6761723	6886071	0.911529	0.975867	0.821003	0.185262	0.172634	0.0123897	0.0134871	0.696358	0.98761	0.814738	0.827366	582017	591038	0.986513	0.98582	0.881817	0.0391418	0.185209	0.0127256	0.00230464	0.788615	0.987274	0.960858	0.814791	564902	479027	0.997695	0.981569	0.779374	0.210506	0.23049	0.0101701	0.00906332	0.638503	0.98983	0.789494	0.76951	368076
0.980536	0.987514	0.014784	0.0101776	0.0361809	0.0519388	0.975336	0.963819	0.985216	0.989822	6119993	6148607	0.948061	0.985852	0.910479	0.0718651	0.106518	0.00929782	0.00605851	0.835668	0.990702	0.928135	0.893482	633721	610060	0.993941	0.992545	0.93877	0.0615098	0.0609495	0.00395	0.00398855	0.884606	0.99605	0.93849	0.939051	478987	479273	0.996011	0.987535	0.796374	0.21798	0.188735	0.0058531	0.00700474	0.661646	0.994147	0.78202	0.811265	236464
0.97097	0.981235	0.025456	0.0119815	0.0416174	0.0855353	0.963161	0.958383	0.974544	0.988019	6662452	6754570	0.914465	0.98085	0.866183	0.149924	0.117088	0.00886539	0.0117558	0.763953	0.991135	0.850076	0.882912	608783	632299	0.988244	0.988367	0.900896	0.0413848	0.150267	0.00989575	0.00243402	0.819664	0.990104	0.958615	0.849733	539633	478340	0.997566	0.98496	0.838059	0.127772	0.193533	0.00977526	0.00598995	0.721258	0.990225	0.872228	0.806467	418507
0.977223	0.984587	0.0159781	0.0148479	0.0420566	0.0451627	0.969641	0.957943	0.984022	0.985152	4655666	4661013	0.954837	0.985811	0.920094	0.0863332	0.0733882	0.00710523	0.00846534	0.852013	0.992895	0.913667	0.926612	555825	563700	0.991535	0.991756	0.93861	0.0517012	0.0708821	0.0051503	0.00368605	0.884322	0.99485	0.948299	0.929118	427654	419004	0.996314	0.986975	0.815743	0.191265	0.177126	0.00643545	0.00706616	0.688823	0.993565	0.808735	0.822874	220899
0.978985	0.986227	0.0188021	0.00869285	0.028289	0.0598124	0.972827	0.971711	0.981198	0.991307	6298162	6363052	0.940188	0.981648	0.889796	0.135442	0.083448	0.00737762	0.0126274	0.801471	0.992622	0.864558	0.916552	670789	711130	0.987373	0.988507	0.903374	0.0418142	0.145506	0.00969207	0.00250185	0.823776	0.990308	0.958186	0.854494	521760	465297	0.997498	0.987061	0.802229	0.167306	0.226086	0.00791563	0.00545764	0.669768	0.992084	0.832694	0.773914	281384
0.979874	0.98674	0.015972	0.0105333	0.0333536	0.0499801	0.973827	0.966646	0.984028	0.989467	5209862	5238657	0.95002	0.985958	0.914856	0.0774405	0.0927204	0.00839589	0.0069065	0.843073	0.991604	0.92256	0.90728	572377	562897	0.993094	0.991285	0.93026	0.0671926	0.0722726	0.00482929	0.00446701	0.869614	0.995171	0.932807	0.927727	431325	428976	0.995533	0.986731	0.810402	0.189249	0.189946	0.00689068	0.00685973	0.68124	0.993109	0.810751	0.810054	240995
0.97897	0.986412	0.0181017	0.0090332	0.031253	0.0612496	0.973188	0.968747	0.981898	0.990967	6438693	6498159	0.93875	0.984526	0.893343	0.109808	0.103484	0.00806732	0.00861644	0.807244	0.991933	0.890192	0.896516	604221	608514	0.991384	0.991689	0.930375	0.0548879	0.083909	0.00540337	0.00343279	0.869815	0.994597	0.945112	0.916091	506668	491110	0.996567	0.987181	0.835998	0.15148	0.17616	0.007266	0.00607363	0.71821	0.992734	0.84852	0.82384	331512
0.973803	0.982787	0.0245238	0.00979224	0.0316942	0.0768191	0.966156	0.968306	0.975476	0.990208	6482887	6580791	0.923181	0.979415	0.8678	0.104964	0.157827	0.0136952	0.0086143	0.766473	0.986305	0.895036	0.842173	688616	647945	0.991386	0.989572	0.915953	0.0515215	0.114415	0.00780956	0.00329841	0.844939	0.99219	0.948479	0.885585	550794	514271	0.996702	0.981947	0.786249	0.207457	0.219946	0.00977098	0.00907733	0.647784	0.990229	0.792543	0.780054	365354
0.973928	0.983592	0.0218135	0.0109421	0.0429877	0.0830249	0.967714	0.957012	0.978186	0.989058	7587287	7671611	0.916975	0.976184	0.798389	0.277615	0.107734	0.00609122	0.0191331	0.664432	0.993909	0.722385	0.892266	507502	626850	0.980867	0.981669	0.800991	0.0436067	0.310968	0.0173168	0.00177714	0.668045	0.982683	0.956393	0.689032	514127	370402	0.998223	0.988672	0.847719	0.10642	0.193664	0.00784981	0.00390782	0.735688	0.99215	0.89358	0.806336	375500
0.975806	0.984124	0.0205168	0.0111919	0.0362011	0.0649935	0.968743	0.963799	0.979483	0.988808	7139331	7207299	0.935006	0.981405	0.872775	0.145916	0.107699	0.00831964	0.0117357	0.774268	0.99168	0.854084	0.892301	672951	703063	0.988264	0.988354	0.907861	0.0627253	0.119762	0.00831504	0.00410732	0.831269	0.991685	0.937275	0.880238	613633	576291	0.995893	0.985611	0.86476	0.0915891	0.174888	0.0102707	0.00491203	0.761742	0.989729	0.908411	0.825112	524891
0.981278	0.987844	0.0160858	0.0081947	0.0277054	0.0533735	0.97598	0.972295	0.983914	0.991805	6393398	6444674	0.946627	0.986352	0.916876	0.0763589	0.0897905	0.00808393	0.00678359	0.846511	0.991916	0.923641	0.91021	689316	679292	0.993216	0.991571	0.933362	0.0634311	0.0698224	0.00472913	0.00426889	0.875051	0.995271	0.936569	0.930178	528999	525389	0.995731	0.986733	0.838303	0.112608	0.205639	0.00926158	0.00456147	0.72162	0.990738	0.887392	0.794361	360875
0.978545	0.985551	0.0205238	0.00829744	0.0242053	0.0584895	0.971515	0.975795	0.979476	0.991703	5201602	5266531	0.941511	0.985274	0.917797	0.0565691	0.106481	0.010732	0.00542884	0.848082	0.989268	0.943431	0.893519	648607	614293	0.994571	0.992281	0.940414	0.0626438	0.0565081	0.00390152	0.0043515	0.88753	0.996098	0.937356	0.943492	455103	458082	0.995648	0.985467	0.817331	0.13967	0.221575	0.00961818	0.00550838	0.69109	0.990382	0.86033	0.778425	294446
0.976686	0.984842	0.0204541	0.00980412	0.0330623	0.0672609	0.970137	0.966938	0.979546	0.990196	6350797	6419845	0.932739	0.984861	0.908904	0.0479065	0.130538	0.0123159	0.00416165	0.833019	0.987684	0.952093	0.869462	721232	658637	0.995838	0.992117	0.937595	0.073246	0.0513082	0.00342142	0.00499205	0.88252	0.996579	0.926754	0.948692	518299	530568	0.995008	0.984018	0.750391	0.207666	0.287335	0.00998879	0.00651612	0.6005	0.990011	0.792334	0.712665	279893
0.978712	0.986041	0.0196899	0.00816107	0.0265466	0.0624136	0.972466	0.973453	0.98031	0.991839	6585899	6663352	0.937586	0.982697	0.888	0.0975986	0.125948	0.0106975	0.00805064	0.798562	0.989303	0.902401	0.874052	681829	660409	0.991949	0.989593	0.920186	0.0633258	0.0957318	0.00678564	0.004344	0.852171	0.993214	0.936674	0.904268	576381	556440	0.995656	0.98541	0.808714	0.160086	0.220251	0.00904386	0.00612053	0.678859	0.990956	0.839914	0.779749	343645
0.972128	0.981581	0.020688	0.0161398	0.0504195	0.0639995	0.963828	0.94958	0.979312	0.98386	7495199	7530009	0.936001	0.982774	0.886335	0.103273	0.12382	0.0102594	0.00837678	0.795872	0.989741	0.896727	0.87618	761099	743660	0.991623	0.989432	0.91573	0.0598228	0.107479	0.00736401	0.00390462	0.844559	0.992636	0.940177	0.892521	638769	606391	0.996095	0.986958	0.809255	0.18543	0.195992	0.00698141	0.00652258	0.67962	0.993019	0.81457	0.804008	341678
0.980992	0.987631	0.0143232	0.010408	0.0346822	0.0472926	0.975563	0.965318	0.985677	0.989592	5466300	5488013	0.952707	0.985779	0.912955	0.0924074	0.0816189	0.00722137	0.00826439	0.83985	0.992779	0.907593	0.918381	578873	585754	0.991736	0.99125	0.931122	0.054955	0.0823972	0.00566509	0.00367597	0.87112	0.994335	0.945045	0.917603	459433	446092	0.996324	0.987774	0.829363	0.159604	0.181384	0.00682465	0.00585528	0.708472	0.993175	0.840396	0.818616	258728
0.972871	0.982127	0.020908	0.0148195	0.0469653	0.0653844	0.964881	0.953035	0.979092	0.985181	6925894	6968963	0.934616	0.983993	0.896515	0.104211	0.102758	0.00860714	0.00874187	0.81244	0.991393	0.895789	0.897242	707432	708580	0.991258	0.990372	0.931119	0.0687422	0.0690188	0.00518681	0.00516461	0.871117	0.994813	0.931258	0.930981	639884	639694	0.994835	0.985153	0.82468	0.150915	0.198361	0.00901129	0.00648922	0.701664	0.990989	0.849085	0.801639	398767
0.976173	0.985179	0.0186661	0.0109459	0.045402	0.0755675	0.970791	0.954598	0.981334	0.989054	8273259	8338345	0.924433	0.984983	0.870033	0.12504	0.13484	0.00831124	0.00762611	0.769963	0.991689	0.87496	0.86516	600312	593588	0.992374	0.99198	0.915335	0.0488669	0.117866	0.00606918	0.00234247	0.843887	0.993931	0.951133	0.882134	507812	470973	0.997658	0.988702	0.802793	0.199588	0.194811	0.00572814	0.00590257	0.670556	0.994272	0.800412	0.805189	295096
0.976273	0.984302	0.0171356	0.0142556	0.0442465	0.0528604	0.96909	0.955754	0.982864	0.985744	4711681	4725487	0.94714	0.984615	0.914623	0.0580168	0.111193	0.0112979	0.00559417	0.842677	0.988702	0.941983	0.888807	578883	546204	0.994406	0.992261	0.942552	0.0777258	0.0362593	0.00256513	0.00572764	0.891345	0.997435	0.922274	0.963741	411288	429780	0.994272	0.984633	0.798881	0.210291	0.19173	0.0075307	0.00844606	0.665115	0.992469	0.789709	0.80827	235753
0.974753	0.983031	0.0233413	0.0105123	0.030926	0.0669808	0.966629	0.969074	0.976659	0.989488	6210329	6291905	0.933019	0.981523	0.889546	0.104976	0.115865	0.0106342	0.00952819	0.801065	0.989366	0.895024	0.884135	707113	698510	0.990472	0.989538	0.922922	0.0540787	0.0989845	0.00736929	0.00384857	0.856877	0.992631	0.945921	0.901015	584162	556430	0.996151	0.984976	0.835017	0.149233	0.180161	0.00874567	0.00699331	0.716763	0.991254	0.850767	0.819839	389679
0.977646	0.985897	0.0175734	0.0106071	0.0409345	0.06648	0.972187	0.959065	0.982427	0.989393	6499496	6545583	0.93352	0.988803	0.915938	0.079315	0.0887601	0.00636375	0.00563238	0.844913	0.993636	0.920685	0.91124	550946	545294	0.994368	0.993717	0.938301	0.0555814	0.0677384	0.00365639	0.00296363	0.883773	0.996344	0.944419	0.932262	421755	416326	0.997036	0.987313	0.857412	0.108749	0.173952	0.00839197	0.00487979	0.750412	0.991608	0.891251	0.826048	380036
0.975832	0.984103	0.0201707	0.0115856	0.0370683	0.0633267	0.968704	0.962932	0.979829	0.988414	5830604	5881691	0.936673	0.985847	0.91249	0.0654095	0.108589	0.00975903	0.00563023	0.839064	0.990241	0.934591	0.891411	637708	608245	0.99437	0.99228	0.937184	0.0644059	0.0612205	0.00400175	0.00422336	0.881793	0.995998	0.935594	0.93878	472587	474196	0.995777	0.9865	0.809327	0.187038	0.194276	0.00716055	0.00683464	0.679723	0.992839	0.812962	0.805724	273946
0.973676	0.982392	0.0237349	0.0114044	0.0341849	0.0694165	0.965393	0.965815	0.976265	0.988596	6303017	6382626	0.930584	0.979502	0.873433	0.157834	0.0928876	0.00790662	0.0143766	0.775306	0.992093	0.842166	0.907112	661617	712640	0.985623	0.986228	0.893452	0.0482935	0.158082	0.0115419	0.00314573	0.807423	0.988458	0.951707	0.841918	581944	514811	0.996854	0.984015	0.84497	0.0933583	0.208846	0.01208	0.00474711	0.731557	0.98792	0.906642	0.791154	467224
0.981126	0.987836	0.0168009	0.00748367	0.0262027	0.0574759	0.975964	0.973797	0.983199	0.992516	5684911	5738784	0.942524	0.987423	0.917118	0.0633123	0.101651	0.00850531	0.00509808	0.846923	0.991495	0.936688	0.898349	570265	546924	0.994902	0.992872	0.938602	0.0764284	0.0458707	0.00278374	0.00478206	0.884307	0.997216	0.923572	0.954129	420443	434354	0.995218	0.987991	0.821237	0.152092	0.203807	0.00729827	0.00512539	0.696694	0.992702	0.847908	0.796193	255070
0.9785	0.985718	0.0220465	0.00639298	0.0197812	0.0660376	0.971838	0.980219	0.977953	0.993607	6214944	6314423	0.933962	0.984231	0.900899	0.0992334	0.0989681	0.00855323	0.00857846	0.819669	0.991447	0.900767	0.901032	662072	662267	0.991422	0.990617	0.923199	0.0558001	0.0968883	0.00643427	0.00355466	0.857353	0.993566	0.9442	0.903112	519712	497096	0.996445	0.985005	0.817787	0.130816	0.227871	0.0103309	0.0052953	0.691742	0.989669	0.869184	0.772129	362727
0.976436	0.984141	0.0224704	0.00915824	0.0268109	0.064122	0.968776	0.973189	0.97753	0.990842	6222482	6307221	0.935878	0.980838	0.883432	0.11366	0.119457	0.0107297	0.0101482	0.791202	0.98927	0.88634	0.880543	695378	690830	0.989852	0.988653	0.913701	0.0489073	0.120862	0.00881463	0.00331532	0.841113	0.991185	0.951093	0.879138	576169	532579	0.996685	0.984235	0.807031	0.166154	0.218114	0.00957459	0.00685795	0.676489	0.990425	0.833846	0.781886	355539
0.978912	0.986153	0.0167252	0.0109517	0.0351866	0.0530513	0.972684	0.964813	0.983275	0.989048	5489127	5521358	0.946949	0.978665	0.869941	0.193915	0.0552149	0.00457491	0.018567	0.76982	0.995425	0.806085	0.944785	546012	639962	0.981433	0.986027	0.882893	0.0321864	0.188327	0.0129251	0.00187334	0.790339	0.987075	0.967814	0.811673	469184	393489	0.998127	0.984969	0.830446	0.11599	0.216998	0.0106444	0.00506797	0.710054	0.989356	0.88401	0.783002	339879
0.978287	0.985905	0.0148297	0.01336	0.0448564	0.0496168	0.972201	0.955144	0.98517	0.98664	6088481	6097564	0.950383	0.985855	0.912978	0.0840528	0.0899714	0.00798257	0.00741351	0.83989	0.992017	0.915947	0.910029	645027	640859	0.992586	0.991749	0.932954	0.068308	0.0657801	0.00430767	0.00448456	0.874334	0.995692	0.931692	0.93422	486135	487454	0.995515	0.987242	0.816981	0.152856	0.211109	0.00788498	0.00533034	0.690589	0.992115	0.847144	0.788891	285545
0.977507	0.985355	0.0170364	0.0122417	0.0407392	0.0560617	0.971133	0.959261	0.982964	0.987758	6172335	6202442	0.943938	0.984729	0.912899	0.0662478	0.107043	0.0104926	0.00623675	0.839755	0.989507	0.933752	0.892957	722092	690544	0.993763	0.991735	0.935755	0.0746706	0.0535813	0.00364487	0.0051872	0.879267	0.996355	0.925329	0.946419	512436	524115	0.994813	0.986485	0.81004	0.210042	0.16883	0.00607477	0.00793704	0.680729	0.993925	0.789958	0.83117	279335
0.97799	0.985907	0.0198133	0.00830476	0.0300497	0.0695777	0.972206	0.96995	0.980187	0.991695	5718405	5785546	0.930422	0.985883	0.906953	0.0965794	0.0894863	0.00731921	0.00795628	0.829748	0.992681	0.903421	0.910514	556588	560958	0.992044	0.991285	0.919237	0.0489143	0.110547	0.00650347	0.00270144	0.850545	0.993497	0.951086	0.889453	410738	384121	0.997299	0.986007	0.809548	0.109464	0.257938	0.0106946	0.00380824	0.680034	0.989305	0.890536	0.742062	295207
0.978533	0.986533	0.0192726	0.00759232	0.030342	0.0743974	0.973424	0.969658	0.980727	0.992408	7288943	7375753	0.925603	0.98373	0.892398	0.0758736	0.137225	0.0115758	0.00600915	0.805702	0.988424	0.924126	0.862775	719389	671630	0.993991	0.991147	0.9227	0.0738902	0.0806841	0.00491807	0.00447291	0.856494	0.995082	0.92611	0.919316	528766	524887	0.995527	0.985826	0.7823	0.183692	0.248987	0.0087154	0.00593216	0.642441	0.991285	0.816308	0.751013	311972
0.976487	0.984593	0.0218567	0.00887144	0.0289984	0.0693815	0.969654	0.971002	0.978143	0.991129	6219168	6301730	0.930619	0.983013	0.895264	0.086289	0.122453	0.0110052	0.00747462	0.810387	0.988995	0.913711	0.877547	678756	651891	0.992525	0.990553	0.926141	0.0742853	0.0734328	0.0050151	0.00507768	0.862441	0.994985	0.925715	0.926567	524466	524949	0.994922	0.985151	0.830108	0.133463	0.203382	0.00966634	0.00585385	0.70956	0.990334	0.866537	0.796618	373613
0.97082	0.980639	0.0281314	0.0104307	0.0325087	0.0844772	0.962014	0.967491	0.971869	0.989569	5927991	6035958	0.915523	0.985069	0.899513	0.133794	0.0645176	0.00499413	0.0111161	0.817377	0.995006	0.866206	0.935482	567055	612406	0.988884	0.990799	0.910443	0.0357423	0.137682	0.00784844	0.00183311	0.835609	0.992152	0.964258	0.862318	430551	385034	0.998167	0.985783	0.833246	0.0854214	0.234802	0.0113399	0.00347908	0.714157	0.98866	0.914579	0.765198	368480
0.977174	0.984994	0.0187937	0.0111891	0.0358442	0.0592022	0.970432	0.964156	0.981206	0.988811	6457720	6507769	0.940798	0.980847	0.873789	0.126004	0.126418	0.010382	0.0103434	0.775866	0.989618	0.873996	0.873582	646892	646585	0.989657	0.988492	0.914142	0.047276	0.121437	0.00904956	0.00326777	0.841862	0.99095	0.952724	0.878563	594343	548079	0.996732	0.98533	0.813771	0.190096	0.182325	0.0074416	0.00783017	0.686016	0.992558	0.809904	0.817675	334124
0.978564	0.985867	0.0176936	0.0105466	0.0333581	0.0551025	0.972128	0.966642	0.982306	0.989453	6256427	6301947	0.944897	0.982859	0.899216	0.115562	0.0855043	0.00782644	0.0109033	0.816886	0.992174	0.884438	0.914496	692363	715893	0.989097	0.98817	0.911254	0.0593167	0.11639	0.00855244	0.00411251	0.836975	0.991448	0.940683	0.88361	569136	534605	0.995887	0.986968	0.839103	0.130241	0.189465	0.00826646	0.00531133	0.722806	0.991734	0.869759	0.810535	347146
0.967102	0.976979	0.0234618	0.0225805	0.0565528	0.0586805	0.954993	0.943447	0.976538	0.97742	4262663	4266510	0.94132	0.976397	0.885593	0.155101	0.0695948	0.00766158	0.0185957	0.794676	0.992338	0.844899	0.930405	586021	645328	0.981404	0.985644	0.911161	0.0533524	0.121761	0.0110678	0.00452893	0.836819	0.988932	0.946648	0.878239	500334	464178	0.995471	0.979751	0.805322	0.129999	0.250406	0.0146985	0.00662853	0.674091	0.985301	0.870001	0.749594	333479
0.979507	0.986939	0.0147168	0.0113994	0.0416895	0.0533462	0.974215	0.958311	0.985283	0.988601	7098985	7122887	0.946654	0.985055	0.898437	0.109635	0.0933434	0.00735153	0.00877993	0.815602	0.992648	0.890365	0.906657	660861	672953	0.99122	0.990763	0.921387	0.0642505	0.0925418	0.00585888	0.00395232	0.854233	0.994141	0.935749	0.907458	540653	524307	0.996048	0.987205	0.817785	0.153505	0.209043	0.00785468	0.00540276	0.691739	0.992145	0.846495	0.790957	329024
0.982431	0.988838	0.0124939	0.00982555	0.0364429	0.0460039	0.977923	0.963557	0.987506	0.990174	6062357	6078738	0.953996	0.987755	0.922666	0.0609881	0.0931208	0.00813331	0.00515993	0.856434	0.991867	0.939012	0.906879	621279	600019	0.99484	0.993053	0.939804	0.064932	0.055411	0.00337715	0.00399524	0.886444	0.996623	0.935068	0.944589	442836	447345	0.996005	0.988396	0.794254	0.211187	0.200229	0.00577151	0.00616949	0.658725	0.994228	0.788813	0.799771	216018
0.979922	0.986999	0.0176726	0.00828475	0.0284011	0.0592225	0.974332	0.971599	0.982327	0.991715	6811429	6876524	0.940777	0.984039	0.896333	0.0696253	0.135305	0.0116618	0.00561145	0.812141	0.988338	0.930375	0.864695	707277	657347	0.994389	0.991256	0.926815	0.0831783	0.0629706	0.00396018	0.00533892	0.863612	0.99604	0.916822	0.937029	523752	535296	0.994661	0.987243	0.80962	0.18591	0.194801	0.00678853	0.00641038	0.680136	0.993211	0.81409	0.805199	298587
0.972692	0.981839	0.0259816	0.0102133	0.0314601	0.077464	0.964326	0.96854	0.974018	0.989787	5854320	5949095	0.922536	0.984598	0.907583	0.0700573	0.113726	0.0105639	0.00622913	0.830803	0.989436	0.929943	0.886274	669847	638392	0.993771	0.991498	0.934204	0.0828939	0.0480488	0.00326113	0.00582484	0.876531	0.996739	0.917106	0.951951	497702	516612	0.994175	0.984825	0.834301	0.114554	0.211258	0.0106935	0.00519394	0.715709	0.989306	0.885446	0.788742	380193
0.97285	0.981815	0.0204138	0.015947	0.0471602	0.0598383	0.964279	0.95284	0.979586	0.984053	5931277	5958323	0.940162	0.977941	0.876339	0.110525	0.136414	0.0135361	0.0106788	0.779897	0.986464	0.889475	0.863586	720804	699824	0.989321	0.985419	0.903415	0.0972252	0.0959448	0.0078283	0.0079431	0.823843	0.992172	0.902775	0.904055	600710	601562	0.992057	0.984853	0.78358	0.239687	0.191684	0.00674584	0.00894786	0.64417	0.993254	0.760313	0.808316	270164
0.974937	0.983512	0.01753	0.0154437	0.0490309	0.0553993	0.967559	0.950969	0.98247	0.984556	5780949	5793225	0.944601	0.985239	0.920052	0.0760086	0.0838531	0.00856095	0.00770085	0.851942	0.991439	0.923991	0.916147	705901	699908	0.992299	0.991201	0.935408	0.0647109	0.0644728	0.00471162	0.00473014	0.878654	0.995288	0.935289	0.935527	518529	518661	0.99527	0.987082	0.79932	0.199748	0.20161	0.00671229	0.00663532	0.665723	0.993288	0.800252	0.79839	245350
0.982953	0.989102	0.014205	0.00756842	0.0274083	0.0505558	0.978439	0.972592	0.985795	0.992432	6535442	6579440	0.949444	0.98744	0.91932	0.0547371	0.105238	0.00910558	0.00450386	0.850686	0.990894	0.945263	0.894762	670510	634688	0.995496	0.992988	0.940075	0.0647	0.0551018	0.00340764	0.00403971	0.886925	0.996592	0.9353	0.944898	488006	493014	0.99596	0.987986	0.81145	0.175291	0.201388	0.00672995	0.00567849	0.682723	0.99327	0.824709	0.798612	271396
0.975906	0.98397	0.0220681	0.00991654	0.0303755	0.0659276	0.968446	0.969624	0.977932	0.990083	5141913	5205805	0.934072	0.986814	0.915859	0.0950391	0.0729763	0.00613581	0.00816891	0.844779	0.993864	0.904961	0.927024	532940	545933	0.991831	0.992237	0.936014	0.0576873	0.0702012	0.00456177	0.00370201	0.879724	0.995438	0.942313	0.929799	420406	414823	0.996298	0.987389	0.853357	0.101939	0.187108	0.00880593	0.00436208	0.744221	0.991194	0.898061	0.812892	310767
0.972906	0.982211	0.021273	0.0142806	0.0459637	0.0674087	0.965043	0.954036	0.978727	0.985719	5497882	5537161	0.932591	0.976262	0.846055	0.218498	0.0777691	0.0060016	0.0196256	0.733184	0.993998	0.781502	0.922231	512466	604748	0.980374	0.984808	0.87795	0.0474276	0.18583	0.0132304	0.00291623	0.782452	0.98677	0.952572	0.81417	486251	415602	0.997084	0.984719	0.837596	0.124052	0.197539	0.010157	0.00586861	0.720572	0.989843	0.875948	0.802461	355777
0.981516	0.988173	0.0149088	0.00872486	0.031451	0.0528834	0.976623	0.968549	0.985091	0.991275	6104740	6143063	0.947117	0.987329	0.922156	0.0481492	0.105742	0.00963401	0.00414423	0.855556	0.990366	0.951851	0.894258	657686	617892	0.995856	0.992392	0.936697	0.0809723	0.0449413	0.0028214	0.00526974	0.880931	0.997179	0.919028	0.955059	461847	479954	0.99473	0.987822	0.799581	0.178419	0.221271	0.00711307	0.00544552	0.666085	0.992887	0.821581	0.778729	244469
0.973254	0.982389	0.0215342	0.0136557	0.0434731	0.0673794	0.965388	0.956527	0.978466	0.986344	6932498	6988318	0.932621	0.983288	0.889032	0.118345	0.103466	0.00836073	0.00971124	0.800233	0.991639	0.881655	0.896534	684431	695982	0.990289	0.989442	0.915608	0.0603941	0.107195	0.00732279	0.00393357	0.844351	0.992677	0.939606	0.892805	587984	558697	0.996066	0.984749	0.84522	0.0922669	0.209237	0.011548	0.0044679	0.731932	0.988452	0.907733	0.790763	482673
0.97534	0.98384	0.0199182	0.0123722	0.040174	0.063585	0.968195	0.959826	0.980082	0.987628	6316503	6365136	0.936415	0.98644	0.91558	0.0703124	0.0981057	0.00868577	0.00605502	0.844304	0.991314	0.929688	0.901894	677565	657309	0.993945	0.992024	0.93529	0.0703944	0.0589549	0.00384985	0.0046497	0.878446	0.99615	0.929606	0.941045	509033	515297	0.99535	0.987111	0.807965	0.19047	0.193593	0.00673476	0.00660144	0.677804	0.993265	0.80953	0.806407	279421
0.979023	0.986673	0.015513	0.011131	0.0413773	0.0569805	0.973697	0.958623	0.984487	0.988869	7138725	7170500	0.943019	0.987636	0.914569	0.0758463	0.0948182	0.00746729	0.00586004	0.842587	0.992533	0.924154	0.905182	664672	651027	0.99414	0.992329	0.932554	0.0714425	0.0634149	0.00380811	0.00432501	0.873631	0.996192	0.928558	0.936585	514737	519187	0.995675	0.988448	0.814313	0.180837	0.190481	0.00615043	0.00577248	0.686785	0.99385	0.819163	0.809519	284459
0.980308	0.987456	0.0161639	0.00889662	0.0327906	0.0584255	0.975223	0.967209	0.983836	0.991103	5955411	5999402	0.941575	0.986874	0.903343	0.093062	0.100223	0.00732786	0.00675444	0.823725	0.992672	0.906938	0.899777	519132	515033	0.993246	0.99254	0.929205	0.0585343	0.0827404	0.00465827	0.00321539	0.867771	0.995342	0.941466	0.91726	406440	395990	0.996785	0.987832	0.828595	0.161414	0.181161	0.0067435	0.00587209	0.707352	0.993257	0.838586	0.818839	273525
0.977912	0.985273	0.0187391	0.0106823	0.0322962	0.055736	0.970973	0.967704	0.981261	0.989318	5505078	5550278	0.944264	0.985016	0.913289	0.0852366	0.0881806	0.00835184	0.00804948	0.840416	0.991648	0.914763	0.911819	637918	635865	0.991951	0.991824	0.936868	0.0666363	0.0596014	0.00411213	0.00462974	0.881234	0.995888	0.933364	0.940399	475509	479093	0.99537	0.986835	0.797311	0.165662	0.23657	0.00828056	0.00532162	0.66294	0.991719	0.834338	0.76343	250002
0.980314	0.987203	0.019016	0.00649926	0.0219802	0.0624378	0.974729	0.97802	0.980984	0.993501	6143777	6222168	0.937562	0.986489	0.918316	0.0387087	0.120981	0.0113493	0.00334738	0.848969	0.988651	0.961291	0.879019	694546	635103	0.996653	0.99239	0.941043	0.0872317	0.0288743	0.0019346	0.00619172	0.888651	0.998065	0.912768	0.971126	502765	534909	0.993808	0.985442	0.801597	0.144715	0.245749	0.00992311	0.00517788	0.668888	0.990077	0.855285	0.754251	313438
0.978972	0.986567	0.016288	0.0105607	0.0383309	0.0582324	0.973491	0.961669	0.983712	0.989439	6208862	6245011	0.941768	0.983704	0.885958	0.115753	0.112325	0.00862753	0.00892259	0.795264	0.991372	0.884247	0.887675	567317	569516	0.991077	0.989575	0.911749	0.0535352	0.12051	0.00782437	0.00324483	0.837811	0.992176	0.946465	0.87949	487146	452674	0.996755	0.987779	0.815303	0.17996	0.18938	0.00651603	0.0061232	0.688195	0.993484	0.82004	0.81062	264727
0.98026	0.987324	0.0132141	0.0121379	0.0427456	0.0464079	0.974965	0.957254	0.986786	0.987862	7332972	7340969	0.953592	0.985507	0.903533	0.0932629	0.0996478	0.00811953	0.0075501	0.824041	0.99188	0.906737	0.900352	710352	705350	0.99245	0.991255	0.929371	0.0668814	0.0743465	0.00492504	0.00439741	0.868061	0.995075	0.933119	0.925654	585744	581058	0.995603	0.987344	0.8255	0.145807	0.201328	0.00782044	0.00530903	0.702852	0.99218	0.854193	0.798672	353209
0.975311	0.98414	0.0198242	0.0118634	0.0420862	0.0689133	0.968775	0.957914	0.980176	0.988137	6256368	6307181	0.931087	0.984574	0.902044	0.0665701	0.1273	0.0112139	0.00551424	0.821566	0.988786	0.93343	0.8727	656856	614120	0.994486	0.991132	0.92887	0.080862	0.0611891	0.0040276	0.00542877	0.867188	0.995972	0.919138	0.938811	497768	508422	0.994571	0.986748	0.799173	0.205167	0.196439	0.00666717	0.00703723	0.665519	0.993333	0.794833	0.803561	264835
0.979008	0.986102	0.018079	0.00968076	0.0301376	0.0552918	0.972585	0.969862	0.981921	0.990319	5867723	5917909	0.944708	0.986829	0.920698	0.059518	0.0982712	0.00906997	0.00528698	0.853049	0.99093	0.940482	0.901729	661608	634346	0.994713	0.992586	0.940978	0.068118	0.0497465	0.00330342	0.00460652	0.888535	0.996697	0.931882	0.950253	485280	494847	0.995393	0.985887	0.838513	0.119602	0.199568	0.00953238	0.00521654	0.721931	0.990468	0.880398	0.800432	357187
0.979845	0.987286	0.0160407	0.00936452	0.0361435	0.0607405	0.974891	0.963857	0.983959	0.990635	6603651	6648457	0.93926	0.983123	0.876594	0.15013	0.094946	0.0067654	0.0113397	0.780301	0.993235	0.84987	0.905054	553641	589590	0.98866	0.989418	0.898478	0.0415229	0.154452	0.00899294	0.00214754	0.815669	0.991007	0.958477	0.845548	462946	408401	0.997852	0.987035	0.817392	0.158141	0.205693	0.00778227	0.00565728	0.691177	0.992218	0.841859	0.794307	305372
0.980526	0.987275	0.0176608	0.00773854	0.0255118	0.0569154	0.974871	0.974488	0.982339	0.992261	6165373	6227647	0.943085	0.985365	0.911156	0.062848	0.113436	0.0104378	0.00549812	0.836811	0.989562	0.937152	0.886564	685454	648453	0.994502	0.990998	0.930855	0.0821273	0.0557902	0.00383357	0.0057938	0.870654	0.996166	0.917873	0.94421	519697	534609	0.994206	0.985945	0.816738	0.127526	0.232304	0.00983	0.00477248	0.690243	0.99017	0.872474	0.767696	330360
0.971978	0.981044	0.0265872	0.0112048	0.0322116	0.0742671	0.962793	0.967788	0.973413	0.988795	5596171	5684605	0.925733	0.973872	0.83094	0.231151	0.0960592	0.00744519	0.0207806	0.710776	0.992555	0.768849	0.903941	542072	637318	0.979219	0.980111	0.841181	0.0445726	0.248662	0.0184484	0.00264237	0.725895	0.981552	0.955427	0.751338	534956	420684	0.997358	0.98443	0.848954	0.105284	0.192355	0.0109573	0.00544391	0.73755	0.989043	0.894716	0.807645	413444
0.966311	0.97831	0.029499	0.0137534	0.0487975	0.100572	0.957542	0.951203	0.970501	0.986247	6608331	6715546	0.899428	0.983717	0.881366	0.114477	0.122751	0.0090839	0.00839828	0.787895	0.990916	0.885523	0.877249	591441	585915	0.991602	0.990865	0.908216	0.0527204	0.127753	0.00695094	0.00265269	0.831864	0.993049	0.94728	0.872247	444458	409253	0.997347	0.987622	0.808107	0.181388	0.202133	0.00682014	0.00597021	0.678002	0.99318	0.818612	0.797867	280217
0.981492	0.988084	0.013736	0.0100896	0.0352365	0.0475347	0.976448	0.964763	0.986264	0.98991	6418396	6442126	0.952465	0.98385	0.883435	0.135086	0.0972342	0.00709335	0.0102532	0.791208	0.992907	0.864914	0.902766	561294	585858	0.989747	0.991157	0.920229	0.0486386	0.10893	0.00658866	0.00276608	0.852245	0.993411	0.951361	0.89107	473964	443927	0.997234	0.988302	0.833001	0.158298	0.175523	0.00643416	0.00568827	0.713797	0.993566	0.841702	0.824477	292999
0.978059	0.985382	0.0188962	0.0103028	0.0312631	0.0563436	0.971185	0.968737	0.981104	0.989697	6283228	6338262	0.943656	0.985473	0.916256	0.0534463	0.112162	0.0109596	0.00492826	0.845454	0.98904	0.946554	0.887838	752669	705980	0.995072	0.991854	0.937331	0.0861846	0.0379119	0.00257214	0.00613411	0.882053	0.997428	0.913815	0.962088	532471	560599	0.993866	0.986906	0.837789	0.129318	0.192709	0.00839806	0.00524185	0.720858	0.991602	0.870682	0.807291	352220
0.976516	0.984066	0.0186615	0.0131912	0.0371373	0.0520147	0.968632	0.962863	0.981338	0.986809	5214548	5243616	0.947985	0.984005	0.910987	0.0701383	0.107136	0.0107689	0.00679667	0.836526	0.989231	0.929862	0.892864	650461	624580	0.993203	0.990862	0.936113	0.0801981	0.0469872	0.00356009	0.0062786	0.879899	0.99644	0.919802	0.953013	498497	516496	0.993721	0.985457	0.832857	0.151801	0.181939	0.008418	0.00678519	0.713587	0.991582	0.848199	0.818061	314287
0.978545	0.986783	0.0169657	0.00943955	0.0412013	0.072205	0.973911	0.958799	0.983034	0.99056	9403843	9475839	0.927795	0.985171	0.881812	0.0901555	0.144545	0.0099523	0.00586051	0.788608	0.990048	0.909845	0.855455	752093	707134	0.994139	0.992141	0.918323	0.0629875	0.099635	0.00513086	0.00312306	0.848981	0.994869	0.937013	0.900365	570683	548363	0.996877	0.98804	0.778797	0.235752	0.206089	0.0056201	0.00667149	0.63773	0.99438	0.764248	0.793911	308425
0.980741	0.987439	0.0169573	0.00812522	0.0269676	0.0551426	0.97519	0.973032	0.983043	0.991875	5834424	5886843	0.944857	0.985846	0.910539	0.0741429	0.104281	0.00909305	0.00627241	0.835769	0.990907	0.925857	0.895719	614741	594730	0.993728	0.991726	0.936562	0.060692	0.0661685	0.00462836	0.00422225	0.880692	0.995372	0.939308	0.933832	499966	497051	0.995778	0.987195	0.817652	0.165505	0.198525	0.00736425	0.00590511	0.691549	0.992636	0.834495	0.801475	273824
0.973844	0.982374	0.0224789	0.012724	0.036937	0.0640504	0.965359	0.963063	0.977521	0.987276	5882564	5941267	0.93595	0.981726	0.890263	0.0877441	0.130694	0.0121296	0.00779414	0.80223	0.98787	0.912256	0.869306	679391	647405	0.992206	0.988487	0.918562	0.0842607	0.0785979	0.00596115	0.00642715	0.849389	0.994039	0.915739	0.921402	561453	564925	0.993573	0.986112	0.835304	0.139295	0.188641	0.00853794	0.00595855	0.717186	0.991462	0.860705	0.811359	345863
0.974403	0.982731	0.0218414	0.0126545	0.0365425	0.061983	0.966047	0.963458	0.978159	0.987346	6106214	6163564	0.938017	0.980671	0.885689	0.151523	0.0736863	0.00653311	0.0145483	0.79483	0.993467	0.848477	0.926314	669175	730563	0.985452	0.987141	0.900928	0.0541116	0.139951	0.0101408	0.00358868	0.819718	0.989859	0.945888	0.860049	562753	511683	0.996411	0.985072	0.849136	0.0928502	0.201903	0.0111441	0.00453894	0.737825	0.988856	0.90715	0.798097	435754
0.974778	0.982562	0.0242792	0.0104995	0.0277482	0.0627301	0.965722	0.972252	0.975721	0.9895	4666503	4732406	0.93727	0.982759	0.909055	0.063366	0.116946	0.0125678	0.00645986	0.833273	0.987432	0.936634	0.883054	634086	597813	0.99354	0.991472	0.938248	0.0588346	0.0646519	0.00480909	0.00435131	0.883679	0.995191	0.941165	0.935348	450087	447305	0.995649	0.981765	0.794432	0.164104	0.243112	0.0118154	0.0072551	0.65897	0.988185	0.835896	0.756888	302503
0.976432	0.984308	0.0240082	0.00723246	0.0221955	0.0711891	0.969101	0.977805	0.975992	0.992768	5566844	5662529	0.928811	0.984214	0.901527	0.104742	0.0921165	0.00797535	0.00918514	0.820709	0.992025	0.895258	0.907884	595062	603454	0.990815	0.990746	0.923208	0.0448961	0.106627	0.00704994	0.00278849	0.857368	0.99295	0.955104	0.893373	465539	435450	0.997212	0.984905	0.836966	0.110417	0.209774	0.0107538	0.00505716	0.719641	0.989246	0.889583	0.790226	366581
0.977026	0.984349	0.0207745	0.0104732	0.0291615	0.0567898	0.969181	0.970838	0.979225	0.989527	6800809	6872353	0.94321	0.982029	0.909693	0.0872118	0.0933816	0.0103494	0.00960746	0.834346	0.989651	0.912788	0.906618	929980	923694	0.990393	0.989376	0.92733	0.0508873	0.0934761	0.00752695	0.00392791	0.864506	0.992473	0.949113	0.906524	696488	665235	0.996072	0.983652	0.795536	0.158429	0.245724	0.0107681	0.00625092	0.66049	0.989232	0.841571	0.754276	392766
0.975994	0.984006	0.0215392	0.010386	0.0315954	0.0640508	0.968515	0.968405	0.978461	0.989614	6436848	6510220	0.935949	0.98589	0.912734	0.0800882	0.0943325	0.00835626	0.00699419	0.839476	0.991644	0.919912	0.905667	702833	691950	0.993006	0.990937	0.925395	0.0679914	0.0811259	0.00528084	0.00436749	0.861149	0.994719	0.932009	0.918874	527649	520213	0.995633	0.988413	0.831348	0.145971	0.19016	0.00693766	0.00505952	0.711373	0.993062	0.854029	0.80984	304186
0.97867	0.98588	0.0177416	0.0104709	0.0325781	0.054356	0.972154	0.967422	0.982258	0.989529	5357214	5396868	0.945644	0.98565	0.91485	0.0929355	0.0772304	0.00705127	0.00861846	0.843063	0.992949	0.907064	0.92277	594714	605011	0.991382	0.991133	0.927446	0.0463465	0.0973597	0.00649912	0.0029388	0.864708	0.993501	0.953653	0.90264	446961	423052	0.997061	0.986358	0.833598	0.12438	0.204575	0.00914541	0.00507184	0.714675	0.990855	0.87562	0.795425	305819
0.973444	0.982252	0.0263394	0.00900302	0.0272231	0.076921	0.965124	0.972777	0.973661	0.990997	6476603	6591921	0.923079	0.979148	0.874054	0.136108	0.115541	0.0103163	0.0124155	0.776285	0.989684	0.863892	0.884459	714498	731508	0.987584	0.987162	0.89987	0.0552091	0.140973	0.0100828	0.00361372	0.817967	0.989917	0.944791	0.859027	586524	533282	0.996386	0.984557	0.836346	0.104431	0.215531	0.011341	0.00484502	0.718723	0.988659	0.895569	0.784469	439316
0.976601	0.984697	0.0182498	0.0123384	0.040333	0.0588576	0.969855	0.959667	0.98175	0.987662	6977008	7019019	0.941142	0.984493	0.904153	0.0781018	0.112921	0.0101129	0.00675321	0.825073	0.989887	0.921898	0.887079	754711	726206	0.993247	0.990988	0.929503	0.0817046	0.0590123	0.00398356	0.00564226	0.868291	0.996016	0.918295	0.940988	577913	592194	0.994358	0.987837	0.826258	0.170921	0.176545	0.00642502	0.00617966	0.703952	0.993575	0.829079	0.823455	321499
0.973066	0.98274	0.0263265	0.00802314	0.0291832	0.0913159	0.966066	0.970817	0.973673	0.991977	6513036	6635470	0.908684	0.979277	0.82528	0.207286	0.139364	0.0084468	0.0135695	0.702533	0.991553	0.792714	0.860636	479168	520224	0.986431	0.986356	0.86853	0.0447522	0.203754	0.0121032	0.00223797	0.767611	0.987897	0.955248	0.796246	476903	397522	0.997762	0.987662	0.857489	0.126517	0.15793	0.00727084	0.00562447	0.75053	0.992729	0.873483	0.84207	371436
0.977186	0.984768	0.0221795	0.00818497	0.024759	0.0652279	0.969993	0.975241	0.977821	0.991815	6064654	6151451	0.934772	0.982452	0.897997	0.108757	0.095146	0.00889274	0.0103054	0.814877	0.991107	0.891243	0.904854	696256	706889	0.989695	0.988619	0.915469	0.0552647	0.112039	0.00831884	0.00387405	0.844114	0.991681	0.944735	0.887961	566096	532076	0.996126	0.985274	0.828128	0.121805	0.216538	0.0102183	0.00515411	0.706671	0.989782	0.878195	0.783462	369344
0.978995	0.986283	0.0194585	0.00790822	0.026185	0.062741	0.972937	0.973815	0.980542	0.992092	6627283	6705349	0.937259	0.986053	0.911213	0.0822551	0.0952272	0.00816978	0.00696557	0.836906	0.99183	0.917745	0.904773	688732	678997	0.993034	0.991582	0.931643	0.0656346	0.0710631	0.00467567	0.00429505	0.872034	0.995324	0.934365	0.928937	537705	534581	0.995705	0.985036	0.822937	0.122842	0.224971	0.0105104	0.00509858	0.699145	0.98949	0.877158	0.775029	390651
0.980559	0.987775	0.0142762	0.0101651	0.0396892	0.0550765	0.975845	0.960311	0.985724	0.989835	7045390	7074774	0.944923	0.986017	0.890565	0.146731	0.0687292	0.00449901	0.0104207	0.802719	0.995501	0.853269	0.931271	542477	592068	0.989579	0.990265	0.897407	0.0380074	0.159051	0.0084254	0.00177183	0.813906	0.991575	0.961993	0.840949	449540	392976	0.998228	0.990508	0.841226	0.12983	0.185855	0.00591083	0.00387113	0.725962	0.994089	0.87017	0.814145	274230
0.977547	0.985039	0.0213563	0.00848205	0.0258357	0.0633663	0.970519	0.974164	0.978644	0.991518	5543590	5616517	0.936634	0.981149	0.880554	0.151112	0.0853258	0.0070598	0.013386	0.786599	0.99294	0.848888	0.914674	564929	608709	0.986614	0.987745	0.897535	0.0401551	0.157179	0.0106024	0.00239812	0.814116	0.989398	0.959845	0.842821	473576	415838	0.997602	0.985878	0.848014	0.0934254	0.203439	0.0105189	0.00427121	0.736133	0.989481	0.906575	0.796561	367800
0.97662	0.984623	0.0178896	0.0128512	0.0409772	0.0564123	0.969712	0.959023	0.98211	0.987149	5782478	5812143	0.943588	0.986404	0.92073	0.0589249	0.0987547	0.00944441	0.00541872	0.853104	0.990556	0.941075	0.901245	668090	639814	0.994581	0.991991	0.935624	0.0711765	0.0574745	0.00378604	0.00475318	0.879036	0.996214	0.928823	0.942525	470852	477798	0.995247	0.987405	0.787461	0.181792	0.241058	0.00762832	0.00534838	0.649432	0.992372	0.818208	0.758942	234433
0.977921	0.985524	0.0214157	0.00743778	0.0242759	0.0677382	0.971461	0.975724	0.978584	0.992562	6193511	6281978	0.932262	0.980354	0.874936	0.135106	0.114787	0.00968024	0.0116384	0.777677	0.99032	0.864894	0.885213	634996	649914	0.988362	0.988074	0.906153	0.0526176	0.131637	0.00929269	0.00342479	0.828409	0.990707	0.947382	0.868363	542331	497096	0.996575	0.984984	0.835253	0.127569	0.198886	0.00988111	0.00584359	0.717111	0.990119	0.872431	0.801114	388650
0.975173	0.98365	0.0227279	0.00988741	0.031628	0.0706867	0.967827	0.968372	0.977272	0.990113	5588725	5662156	0.929313	0.982097	0.887151	0.142671	0.080878	0.00674595	0.0126815	0.797189	0.993254	0.857329	0.919122	567274	608161	0.987318	0.987459	0.896525	0.0436152	0.156283	0.0106693	0.00264808	0.812456	0.989331	0.956385	0.843717	477089	420885	0.997352	0.986378	0.83508	0.117704	0.207339	0.00938794	0.00481013	0.716856	0.990612	0.882296	0.792661	322366
0.976986	0.98551	0.0184631	0.0104848	0.0409153	0.0704018	0.971434	0.959085	0.981537	0.989515	8418912	8487344	0.929598	0.986365	0.890375	0.092509	0.126107	0.00850933	0.0060262	0.802411	0.991491	0.907491	0.873893	674453	649483	0.993974	0.991298	0.922947	0.080076	0.074011	0.0044158	0.00480727	0.856918	0.995584	0.919924	0.925989	599127	603077	0.995193	0.988763	0.825927	0.15186	0.195153	0.0066733	0.00493646	0.703471	0.993327	0.84814	0.804847	352560
0.977314	0.984893	0.0203997	0.0097564	0.0297293	0.0608229	0.970236	0.970271	0.9796	0.990244	4942399	4996098	0.939177	0.983609	0.905896	0.0778086	0.109833	0.0106451	0.00730397	0.82798	0.989355	0.922191	0.890167	586553	566184	0.992696	0.991333	0.935426	0.0636883	0.0654576	0.0047127	0.00457728	0.878686	0.995287	0.936312	0.934542	444532	443692	0.995423	0.985069	0.828451	0.144395	0.197033	0.00923603	0.0063706	0.707141	0.990764	0.855605	0.802967	297154
0.979506	0.986607	0.0173291	0.00942499	0.0309807	0.0559413	0.973568	0.969019	0.982671	0.990575	5478837	5522906	0.944059	0.982679	0.892306	0.144117	0.0680329	0.00571772	0.013091	0.805553	0.994282	0.855883	0.931967	553585	602796	0.986909	0.988193	0.893687	0.0372121	0.166159	0.0104261	0.0020394	0.807807	0.989574	0.962788	0.833841	427885	370578	0.997961	0.986859	0.850163	0.0939755	0.199211	0.0096724	0.00405575	0.739377	0.990328	0.906024	0.800789	334721
0.979835	0.986667	0.0165634	0.0100812	0.0314861	0.0510224	0.973685	0.968514	0.983437	0.989919	7364729	7413273	0.948978	0.984967	0.911048	0.0632084	0.113319	0.0107196	0.00568827	0.836628	0.98928	0.936792	0.886681	848375	802994	0.994312	0.990401	0.931264	0.0861591	0.0506366	0.00373402	0.00658162	0.871369	0.996266	0.913841	0.949363	669279	695295	0.993418	0.986402	0.832271	0.135519	0.197624	0.008647	0.005521	0.712727	0.991353	0.864481	0.802376	410856
0.981351	0.988165	0.0154049	0.00823982	0.0309075	0.0566575	0.976606	0.969092	0.984595	0.99176	6571135	6618954	0.943343	0.982562	0.876962	0.165504	0.0760193	0.00552443	0.0132141	0.780883	0.994476	0.834496	0.923981	563015	623388	0.986786	0.988251	0.88579	0.0341039	0.182047	0.0106424	0.00170358	0.794993	0.989358	0.965896	0.817953	466269	394852	0.998296	0.987438	0.833277	0.14932	0.183428	0.00732186	0.00573053	0.714203	0.992678	0.85068	0.816572	321804
0.97638	0.984892	0.0159981	0.0142172	0.0510239	0.0571478	0.970233	0.948976	0.984002	0.985783	6842258	6854641	0.942852	0.980234	0.873263	0.137729	0.115462	0.00965134	0.0117845	0.775037	0.990349	0.862271	0.884538	674499	691917	0.988216	0.988136	0.900366	0.0464372	0.147209	0.00980451	0.0027856	0.818787	0.990195	0.953563	0.852791	550714	492515	0.997214	0.985014	0.809594	0.173673	0.206474	0.00862233	0.00697624	0.680099	0.991378	0.826327	0.793526	351758
0.974743	0.983115	0.0234373	0.0102442	0.0308028	0.0686363	0.966791	0.969197	0.976563	0.989756	6648616	6738437	0.931364	0.984797	0.903606	0.0710826	0.120363	0.0105606	0.00593354	0.824162	0.989439	0.928917	0.879637	725001	686539	0.994066	0.991404	0.929005	0.0707491	0.0712412	0.0045921	0.00455812	0.867422	0.995408	0.929251	0.928759	541962	541675	0.995442	0.986112	0.805387	0.184025	0.20493	0.0076773	0.00672399	0.674182	0.992323	0.815975	0.79507	323472
0.97244	0.981443	0.0234033	0.0136619	0.039788	0.0668945	0.963563	0.960212	0.976597	0.986338	5276704	5329338	0.933106	0.985448	0.913774	0.100112	0.0719047	0.00653378	0.00935537	0.841238	0.993466	0.899888	0.928095	593299	611896	0.990645	0.990712	0.929032	0.0502942	0.090761	0.0064838	0.00345034	0.867469	0.993516	0.949706	0.909239	477496	457150	0.99655	0.98745	0.84658	0.122574	0.182171	0.00803004	0.00505115	0.733974	0.99197	0.877426	0.817829	302359
0.973736	0.981761	0.0270821	0.00923339	0.024089	0.0686642	0.964176	0.975911	0.972918	0.990767	4865275	4954531	0.931336	0.982836	0.898175	0.105102	0.0985231	0.00903764	0.00970549	0.815171	0.990962	0.894898	0.901477	572637	576847	0.990295	0.98974	0.924254	0.0472376	0.102597	0.00766007	0.00333637	0.859175	0.99234	0.952762	0.897403	475694	448054	0.996664	0.983969	0.857968	0.103304	0.177553	0.0110494	0.00592698	0.751264	0.988951	0.896696	0.822447	401468
0.978327	0.985966	0.017312	0.0107347	0.0366713	0.0582051	0.97232	0.963329	0.982688	0.989265	6987903	7034674	0.941795	0.984347	0.906613	0.0816327	0.104844	0.00970192	0.00738035	0.829179	0.990298	0.918367	0.895156	770735	751255	0.99262	0.991403	0.932831	0.0586613	0.075524	0.00520683	0.00397673	0.874118	0.994793	0.941339	0.924476	586317	575814	0.996023	0.986713	0.784047	0.216092	0.215814	0.0068489	0.00686007	0.6448	0.993151	0.783908	0.784186	279296
0.979713	0.986821	0.0153638	0.0109847	0.036894	0.0510685	0.973985	0.963106	0.984636	0.989015	5415516	5439601	0.948931	0.985633	0.914341	0.0724327	0.0985144	0.00913442	0.0065443	0.842198	0.990866	0.927567	0.901486	599821	582955	0.993456	0.992318	0.936018	0.05906	0.0688528	0.00441888	0.00375345	0.879731	0.995581	0.94094	0.931147	425560	421131	0.996247	0.985142	0.814134	0.200951	0.170201	0.00695761	0.00851735	0.686531	0.993042	0.799049	0.829799	276538
0.979765	0.986496	0.0193977	0.0075391	0.0227991	0.0572758	0.973352	0.977201	0.980602	0.992461	5827483	5897956	0.942724	0.984053	0.899159	0.113277	0.0880522	0.00746309	0.00985043	0.816792	0.992537	0.886723	0.911948	610047	627401	0.99015	0.990546	0.92321	0.0535362	0.0989283	0.00663797	0.00343098	0.857373	0.993362	0.946464	0.901072	493519	469850	0.996569	0.98596	0.846195	0.104149	0.198246	0.00997995	0.00471722	0.733395	0.99002	0.895851	0.801754	376936
0.980247	0.98669	0.0174836	0.0091011	0.0263902	0.0498949	0.973729	0.97361	0.982516	0.990899	5600202	5647981	0.950105	0.984652	0.910627	0.0826809	0.0959675	0.00907381	0.00771489	0.835919	0.990926	0.917319	0.904033	655545	646050	0.992285	0.99101	0.933879	0.0611679	0.0710225	0.00520578	0.00443982	0.875959	0.994794	0.938832	0.928978	517977	512540	0.99556	0.986548	0.835529	0.14968	0.178757	0.00774859	0.00627564	0.717517	0.992251	0.85032	0.821243	315339
0.976776	0.984587	0.0212841	0.00947161	0.0292944	0.0642258	0.969641	0.970706	0.978716	0.990528	4632474	4688385	0.935774	0.985589	0.916296	0.0869288	0.0804558	0.00755429	0.00821446	0.845523	0.992446	0.913071	0.919544	530664	534426	0.991786	0.991469	0.932313	0.0512812	0.0835355	0.00570887	0.00339333	0.873208	0.994291	0.948719	0.916465	396586	383103	0.996607	0.98536	0.830408	0.127282	0.207988	0.00981591	0.00547542	0.709999	0.990184	0.872718	0.792012	279963
0.972206	0.982207	0.0207443	0.0148237	0.0532944	0.0734349	0.965036	0.946706	0.979256	0.985176	7487533	7532803	0.926565	0.983226	0.881294	0.133379	0.103528	0.00774737	0.0102985	0.78778	0.992253	0.866621	0.896472	667860	690865	0.989701	0.989787	0.911192	0.0652875	0.111174	0.00694245	0.00388876	0.836871	0.993058	0.934713	0.888826	566795	538970	0.996111	0.986829	0.819175	0.142333	0.216011	0.00851602	0.00514674	0.693731	0.991484	0.857667	0.783989	365894
0.982826	0.98916	0.0118578	0.00981998	0.0375416	0.0450703	0.978553	0.962458	0.988142	0.99018	7000015	7014451	0.95493	0.984334	0.888027	0.11102	0.112924	0.00850198	0.00834203	0.798605	0.991498	0.88898	0.887076	619434	618107	0.991658	0.991193	0.918142	0.0598275	0.102879	0.00597782	0.00332595	0.848672	0.994022	0.940172	0.897121	486968	464669	0.996674	0.987464	0.800223	0.227937	0.169486	0.00529609	0.00764367	0.666976	0.994704	0.772063	0.830514	267414
0.971325	0.98105	0.0250997	0.0127228	0.0400795	0.0769939	0.962804	0.95992	0.9749	0.987277	6972604	7061125	0.923006	0.977082	0.830062	0.205808	0.130675	0.00905153	0.0155029	0.709492	0.990948	0.794192	0.869325	597147	653639	0.984497	0.983671	0.857598	0.0453929	0.221513	0.0147502	0.00249565	0.750698	0.98525	0.954607	0.778487	585767	477696	0.997504	0.985817	0.809474	0.177235	0.203395	0.00798511	0.00674528	0.67993	0.992015	0.822765	0.796605	350776
0.97919	0.986242	0.0162707	0.0112317	0.0350452	0.0502254	0.972858	0.964955	0.983729	0.988768	5104057	5130202	0.949775	0.985117	0.914482	0.0758754	0.0949622	0.00913625	0.00716338	0.842438	0.990864	0.924125	0.905038	594900	582613	0.992837	0.992585	0.94126	0.0616961	0.0557648	0.00374573	0.00416857	0.889038	0.996254	0.938304	0.944235	425699	428390	0.995831	0.986649	0.815859	0.185168	0.183112	0.00687979	0.0069739	0.688988	0.99312	0.814832	0.816888	244981
0.976086	0.983935	0.0193502	0.0127569	0.0373763	0.0559727	0.968379	0.962624	0.98065	0.987243	5840148	5879414	0.944027	0.985695	0.914965	0.0695776	0.0999881	0.00932089	0.0062932	0.843258	0.990679	0.930422	0.900012	673190	651187	0.993707	0.992266	0.939579	0.0717622	0.0487993	0.00329894	0.004963	0.886043	0.996701	0.928238	0.951201	497733	510046	0.995037	0.985851	0.85429	0.128196	0.162533	0.00845195	0.00641699	0.745643	0.991548	0.871804	0.837467	389915
0.980949	0.988228	0.0144779	0.00905078	0.0387249	0.0608527	0.97673	0.961275	0.985522	0.990949	7935997	7979699	0.939147	0.984326	0.876415	0.130084	0.116989	0.00786567	0.00886884	0.780016	0.992134	0.869916	0.883011	618975	628293	0.991131	0.990412	0.907721	0.0553004	0.126473	0.0071861	0.0029179	0.831033	0.992814	0.9447	0.873527	530898	490901	0.997082	0.988568	0.812781	0.193853	0.180475	0.0056383	0.00615359	0.684609	0.994362	0.806147	0.819525	297787
0.974618	0.983454	0.0225594	0.0104581	0.0349275	0.0732468	0.967447	0.965072	0.977441	0.989542	6748811	6832365	0.926753	0.982585	0.887542	0.118607	0.106222	0.00885807	0.0100181	0.797821	0.991142	0.881393	0.893778	680713	690278	0.989982	0.988551	0.905869	0.0652777	0.121257	0.0080778	0.00410455	0.827934	0.991922	0.934722	0.878743	555010	521771	0.995895	0.985112	0.823497	0.137795	0.211886	0.00972917	0.00580634	0.699953	0.990271	0.862205	0.788114	390135
0.976179	0.984573	0.021564	0.00921161	0.0316813	0.0719758	0.969616	0.968319	0.978436	0.990788	5793992	5867139	0.928024	0.980979	0.875578	0.135608	0.112942	0.00923659	0.0113568	0.778692	0.990763	0.864392	0.887058	569779	584720	0.988643	0.988145	0.902693	0.0491334	0.140834	0.00956672	0.00303559	0.822644	0.990433	0.950867	0.859166	483320	436709	0.996964	0.985039	0.807819	0.134472	0.242676	0.0104556	0.00509682	0.677598	0.989544	0.865528	0.757324	313546
0.97556	0.984401	0.0205061	0.0106421	0.0390062	0.0732146	0.969282	0.960994	0.979494	0.989358	6055644	6116627	0.926785	0.982691	0.87969	0.16068	0.0758598	0.00561807	0.013005	0.78522	0.994382	0.83932	0.92414	531968	585728	0.986995	0.988973	0.893949	0.0355129	0.166974	0.00978777	0.00181246	0.808236	0.990212	0.964487	0.833026	433451	374371	0.998188	0.986508	0.802471	0.156889	0.234431	0.00867412	0.0052891	0.670106	0.991326	0.843111	0.765569	278107
0.983404	0.989353	0.0116449	0.00964689	0.0341688	0.041035	0.978931	0.965831	0.988355	0.990353	6269583	6282257	0.958965	0.9848	0.900121	0.0913365	0.108263	0.0089935	0.00745764	0.818382	0.991006	0.908663	0.891737	618496	606975	0.992542	0.991241	0.926795	0.0610229	0.0850741	0.00547946	0.00383602	0.863578	0.994521	0.938977	0.914926	488010	475510	0.996164	0.987036	0.799715	0.236294	0.160714	0.00512979	0.00826251	0.66627	0.99487	0.763706	0.839286	248311
0.979177	0.986337	0.0189782	0.00828965	0.0268675	0.0600592	0.973043	0.973133	0.981022	0.99171	6292910	6361473	0.939941	0.984738	0.906065	0.110198	0.0770657	0.00670043	0.00990579	0.828263	0.9933	0.889802	0.922934	662188	686845	0.990094	0.989975	0.914838	0.0494885	0.118255	0.00765534	0.00298588	0.843042	0.992345	0.950512	0.881745	507056	470372	0.997014	0.986452	0.819291	0.138725	0.21879	0.00891958	0.00514928	0.693897	0.99108	0.861275	0.78121	326427
0.980635	0.987367	0.0143864	0.0108731	0.0358297	0.0470234	0.975049	0.96417	0.985614	0.989127	6270404	6292755	0.952977	0.985323	0.90657	0.0862822	0.100466	0.00862507	0.00730212	0.829107	0.991375	0.913718	0.899534	648766	638695	0.992698	0.990876	0.92905	0.0707732	0.0711258	0.00488855	0.0048626	0.867502	0.995111	0.929227	0.928874	527080	526880	0.995137	0.98793	0.815216	0.184952	0.184617	0.00623205	0.00624584	0.688071	0.993768	0.815048	0.815383	267619
0.978462	0.986064	0.0204286	0.00735652	0.0254228	0.0683858	0.972511	0.974577	0.979571	0.992643	5614750	5689677	0.931614	0.981011	0.883195	0.0931388	0.139267	0.0126142	0.00804404	0.790823	0.987386	0.906861	0.860733	610059	579028	0.991956	0.989879	0.919304	0.0533773	0.106483	0.00731551	0.00347476	0.850659	0.992684	0.946623	0.893517	471907	445433	0.996525	0.984219	0.731526	0.296433	0.238201	0.00693468	0.0093218	0.576698	0.993065	0.703567	0.761799	206435
0.974859	0.98373	0.0253023	0.00706936	0.024571	0.0841192	0.96798	0.975429	0.974698	0.992931	6542320	6664702	0.915881	0.984735	0.874686	0.130673	0.119888	0.00773082	0.00852405	0.777282	0.992269	0.869327	0.880112	517368	523787	0.991476	0.990693	0.915476	0.0433591	0.122293	0.00741276	0.00242347	0.844127	0.992587	0.956641	0.877707	490781	450286	0.997577	0.985795	0.847523	0.101978	0.197599	0.0101687	0.00471495	0.735392	0.989831	0.898022	0.802401	420503
0.97054	0.980497	0.0299092	0.00887155	0.0280123	0.0903042	0.96174	0.971988	0.970091	0.991128	5628670	5750735	0.909696	0.981764	0.892109	0.0778031	0.136078	0.0129328	0.00696897	0.805231	0.987067	0.922197	0.863922	657432	615888	0.993031	0.990631	0.926604	0.059889	0.0865209	0.00597738	0.00402817	0.863245	0.994023	0.940111	0.913479	487709	473893	0.995972	0.981533	0.765393	0.171257	0.28896	0.0127039	0.00650039	0.619948	0.987296	0.828743	0.71104	319158
0.98393	0.990012	0.0134423	0.00651014	0.0270719	0.0546936	0.980221	0.972928	0.986558	0.99349	7203993	7254613	0.945306	0.987723	0.908957	0.0858063	0.0962205	0.00699334	0.0061705	0.833108	0.993007	0.914194	0.90378	609392	602450	0.99383	0.992081	0.924128	0.060899	0.0903743	0.00505123	0.00330275	0.858958	0.994949	0.939101	0.909626	476507	461551	0.996697	0.989276	0.824466	0.144973	0.203986	0.00664987	0.0044098	0.701354	0.99335	0.855027	0.796014	284343
0.976441	0.984163	0.0242019	0.00732772	0.0216289	0.0691417	0.96882	0.978371	0.975798	0.992672	5597099	5693888	0.930858	0.984445	0.901171	0.0943077	0.103306	0.00886444	0.00801876	0.820119	0.991136	0.905692	0.896694	600295	594331	0.991981	0.990369	0.920596	0.0563302	0.101376	0.00669435	0.00355337	0.852874	0.993306	0.94367	0.898624	471559	449049	0.996447	0.984353	0.803134	0.141645	0.245412	0.0107812	0.00549958	0.67103	0.989219	0.858355	0.754588	321044
0.971923	0.981389	0.0241773	0.0129809	0.0403356	0.0733724	0.963458	0.959664	0.975823	0.987019	5521357	5584708	0.926628	0.97806	0.871275	0.142356	0.114654	0.0105269	0.0134527	0.771911	0.989473	0.857644	0.885346	617389	637331	0.986547	0.986919	0.90069	0.0455072	0.147371	0.0109319	0.00303951	0.819323	0.989068	0.954493	0.852629	512144	457488	0.99696	0.98191	0.800081	0.160831	0.235527	0.0116549	0.0072823	0.666779	0.988345	0.839169	0.764473	348571
0.975318	0.983076	0.0223089	0.0114801	0.0312015	0.0595127	0.966715	0.968798	0.977691	0.98852	5842181	5906888	0.940487	0.980525	0.895104	0.139756	0.0670916	0.00661449	0.0148189	0.810125	0.993386	0.860244	0.932908	717556	778168	0.985181	0.986283	0.899519	0.0449317	0.149923	0.0115723	0.00311337	0.817388	0.988428	0.955068	0.850077	581886	517919	0.996887	0.984851	0.837742	0.106593	0.211394	0.0109631	0.00490942	0.720788	0.989037	0.893407	0.788606	399525
0.97318	0.981774	0.0211119	0.0153224	0.0428944	0.0584831	0.964201	0.957106	0.978888	0.984678	5251467	5282526	0.941517	0.981959	0.89619	0.114435	0.0929265	0.00874691	0.0110079	0.811906	0.991253	0.885565	0.907073	614550	629476	0.988992	0.989012	0.920943	0.0460113	0.10989	0.0084697	0.00332601	0.853471	0.99153	0.953989	0.89011	514717	480252	0.996674	0.985402	0.833934	0.139587	0.190964	0.00903645	0.00622847	0.715168	0.990964	0.860413	0.809036	324307
0.975445	0.985247	0.0185459	0.0109304	0.0550586	0.090603	0.970923	0.944941	0.981454	0.98907	10398894	10479583	0.909397	0.986061	0.874321	0.119696	0.131582	0.00777441	0.00698221	0.776706	0.992226	0.880304	0.868418	700334	690878	0.993018	0.992182	0.911328	0.0623848	0.113525	0.00537525	0.00279997	0.837101	0.994625	0.937615	0.886475	568494	537487	0.9972	0.988771	0.798347	0.177992	0.22399	0.00659421	0.00495499	0.664374	0.993406	0.822008	0.77601	359307
0.969768	0.979069	0.0277319	0.0140348	0.0368979	0.0712947	0.958996	0.963102	0.972268	0.985965	4637488	4702820	0.928705	0.9771	0.872538	0.162428	0.0894498	0.00849496	0.016632	0.773895	0.991505	0.837572	0.91055	556670	605173	0.983368	0.984285	0.885275	0.0422979	0.176968	0.0139181	0.00289081	0.794164	0.986082	0.957702	0.823032	476396	409406	0.997109	0.983315	0.862637	0.0991082	0.172501	0.0115959	0.0061532	0.758454	0.988404	0.900892	0.827499	409429
0.969815	0.979901	0.0257919	0.01434	0.0437412	0.0768422	0.960593	0.956259	0.974208	0.98566	6037229	6108197	0.923158	0.979017	0.863071	0.176036	0.0939244	0.00745327	0.0152407	0.759125	0.992547	0.823964	0.906076	590262	649084	0.984759	0.985671	0.8867	0.0462757	0.171522	0.0123338	0.00291814	0.796461	0.987666	0.953724	0.828478	547357	475476	0.997082	0.985053	0.828095	0.119105	0.218733	0.0105091	0.00510295	0.706624	0.989491	0.880895	0.781267	372683
0.969906	0.97936	0.029042	0.012092	0.0330188	0.0770159	0.959554	0.966981	0.970958	0.987908	5377520	5471395	0.922984	0.980167	0.882397	0.155091	0.0766344	0.00677152	0.0148547	0.789544	0.993228	0.844909	0.923366	599574	655249	0.985145	0.986796	0.902263	0.0425124	0.146938	0.0112117	0.00291426	0.821931	0.988788	0.957488	0.853062	531605	473627	0.997086	0.98398	0.8425	0.100429	0.207761	0.0117982	0.00505689	0.727862	0.988202	0.899571	0.792239	402414
0.983144	0.989406	0.0144583	0.00669891	0.0263678	0.0556338	0.979034	0.973632	0.985542	0.993301	6840518	6894375	0.944366	0.987407	0.912222	0.0817114	0.0937641	0.0072899	0.00627586	0.838611	0.99271	0.918289	0.906236	623309	615128	0.993724	0.991965	0.930797	0.0618842	0.0764091	0.00474395	0.00378631	0.870552	0.995256	0.938116	0.923591	505071	497251	0.996214	0.988614	0.831204	0.129383	0.204794	0.00746012	0.00431848	0.711163	0.99254	0.870617	0.795206	304325
0.974947	0.983285	0.0211685	0.0122205	0.0368838	0.0627436	0.96712	0.963116	0.978831	0.98778	6036497	6091680	0.937256	0.980408	0.881452	0.128821	0.10803	0.00962645	0.0117281	0.788032	0.990374	0.871179	0.89197	660760	676529	0.988272	0.986804	0.900414	0.0624883	0.13386	0.00984663	0.00427056	0.818866	0.990153	0.937512	0.86614	557342	514912	0.995729	0.985452	0.835959	0.141673	0.185272	0.00881009	0.00641013	0.718153	0.99119	0.858327	0.814728	368161
0.976282	0.984474	0.0199108	0.0111021	0.0362667	0.0637542	0.969422	0.963733	0.980089	0.988898	6278518	6334947	0.936246	0.983148	0.892657	0.119334	0.095021	0.0079933	0.0102918	0.806125	0.992007	0.880666	0.904979	639322	656972	0.989708	0.989687	0.915392	0.0478909	0.118599	0.00797426	0.00299587	0.843983	0.992026	0.952109	0.881401	522643	483829	0.997004	0.986837	0.784402	0.207288	0.223734	0.00711628	0.00646067	0.645281	0.992884	0.792712	0.776266	254695
0.972261	0.981177	0.0277157	0.00976575	0.0278076	0.0763621	0.96305	0.972192	0.972284	0.990234	6609018	6731031	0.923638	0.982417	0.884792	0.124934	0.105264	0.00860767	0.0104266	0.793387	0.991392	0.875066	0.894736	683095	698450	0.989573	0.988259	0.908502	0.0635632	0.117814	0.00830114	0.00423648	0.832345	0.991699	0.936437	0.882186	598105	563455	0.995764	0.986132	0.839941	0.117566	0.198648	0.00940776	0.00507833	0.72405	0.990592	0.882434	0.801352	411019
0.968936	0.978847	0.0304184	0.0117096	0.0329141	0.0826682	0.95857	0.967086	0.969582	0.98829	6138041	6256479	0.917332	0.979166	0.867677	0.144679	0.119605	0.0100849	0.0125259	0.76628	0.989915	0.855321	0.880395	654831	674028	0.987474	0.987272	0.899494	0.0537162	0.142887	0.0101031	0.00346325	0.817345	0.989897	0.946284	0.857113	560854	508003	0.996537	0.984755	0.823116	0.136126	0.21397	0.0100689	0.00585337	0.699403	0.989931	0.863874	0.78603	380867
0.978168	0.985384	0.015893	0.0133365	0.03944	0.046763	0.971188	0.96056	0.984107	0.986663	5480520	5494757	0.953237	0.984535	0.912131	0.076109	0.0993335	0.00969526	0.00725956	0.838457	0.990305	0.923891	0.900667	654875	638413	0.99274	0.991456	0.937142	0.0739602	0.051487	0.00371262	0.005453	0.881718	0.996287	0.92604	0.948513	493406	505380	0.994547	0.985755	0.818419	0.187639	0.175431	0.00711106	0.00771549	0.692648	0.992889	0.812361	0.824569	286078
0.974494	0.982718	0.0244035	0.0100555	0.0286977	0.0678236	0.966023	0.971302	0.975597	0.989945	6404273	6498460	0.932176	0.983722	0.904059	0.107871	0.0836873	0.00766334	0.0101205	0.824916	0.992337	0.892129	0.916313	731736	751572	0.989879	0.990407	0.923097	0.0593495	0.0938142	0.00634931	0.0038792	0.857177	0.993651	0.94065	0.906186	555470	535118	0.996121	0.983925	0.844066	0.0930727	0.210647	0.012195	0.00472519	0.730202	0.987805	0.906927	0.789353	481849
0.982748	0.989137	0.0147401	0.00695565	0.0271243	0.0562029	0.978507	0.972876	0.98526	0.993044	7600148	7660196	0.943797	0.987754	0.903346	0.103407	0.0897992	0.00603067	0.00704274	0.823729	0.993969	0.896593	0.910201	604137	613306	0.992957	0.991515	0.913938	0.0677345	0.103683	0.00547636	0.00344669	0.841516	0.994524	0.932266	0.896317	483012	464387	0.996553	0.990266	0.833358	0.12868	0.201433	0.00631578	0.00370749	0.714322	0.993684	0.87132	0.798567	292871
0.975917	0.984258	0.0238183	0.00753058	0.0249764	0.0761039	0.969004	0.975024	0.976182	0.992469	6167650	6270558	0.923896	0.985716	0.90037	0.0944442	0.104757	0.00813198	0.00725436	0.818794	0.991868	0.905556	0.895243	586139	579464	0.992746	0.991113	0.922088	0.0656721	0.0898353	0.0055004	0.00392317	0.855439	0.9945	0.934328	0.910165	469771	457622	0.996077	0.986308	0.844536	0.111089	0.195618	0.00943928	0.00487307	0.730907	0.990561	0.888911	0.804382	375895
0.972108	0.981435	0.0234577	0.0136231	0.041556	0.0701221	0.963547	0.958444	0.976542	0.986377	6663984	6731096	0.929878	0.980382	0.874961	0.146085	0.102929	0.00856405	0.0127157	0.777716	0.991436	0.853915	0.897071	682192	716670	0.987284	0.987765	0.896008	0.0562612	0.147128	0.00963084	0.00334932	0.811607	0.990369	0.943739	0.852872	551017	497963	0.996651	0.986091	0.834524	0.143547	0.186309	0.00837369	0.00614342	0.716038	0.991626	0.856453	0.813691	384308
0.975596	0.984008	0.0211408	0.0107881	0.0351456	0.0672826	0.96852	0.964854	0.978859	0.989212	6290053	6356578	0.932717	0.982938	0.888065	0.14839	0.0722181	0.0057234	0.0127219	0.798667	0.994277	0.85161	0.927782	604585	658662	0.987278	0.988132	0.890458	0.0366677	0.172167	0.0105607	0.00194966	0.802545	0.989439	0.963332	0.827833	482892	414970	0.99805	0.986746	0.852626	0.116254	0.176377	0.00858296	0.00528984	0.743111	0.991417	0.883746	0.823623	385787
0.975829	0.983902	0.0213837	0.0107542	0.0327515	0.0637225	0.968315	0.967249	0.978616	0.989246	6447322	6517351	0.936278	0.985382	0.906324	0.0814242	0.105605	0.00904617	0.0068066	0.828696	0.990954	0.918576	0.894395	682687	664716	0.993193	0.990894	0.930573	0.070737	0.0681141	0.00477406	0.00497091	0.87016	0.995226	0.929263	0.931886	565434	567030	0.995029	0.987646	0.831443	0.145441	0.190456	0.00743348	0.0053886	0.711512	0.992567	0.854559	0.809544	324983
0.981126	0.988059	0.0155673	0.00828839	0.0315535	0.0580675	0.976399	0.968447	0.984433	0.991712	6934399	6985672	0.941932	0.985942	0.904519	0.0848097	0.105906	0.00850594	0.00666692	0.825683	0.991494	0.91519	0.894094	655895	640776	0.993333	0.992311	0.931852	0.0676278	0.0686686	0.00410777	0.00404125	0.872399	0.995892	0.932372	0.931331	497141	496586	0.995959	0.987471	0.805226	0.17585	0.212848	0.00723	0.00571382	0.673957	0.99277	0.82415	0.787152	289761
0.978134	0.98619	0.0185992	0.00897436	0.0345788	0.0697317	0.972756	0.965421	0.981401	0.991026	7931485	8009271	0.930268	0.983397	0.868909	0.140075	0.121918	0.00816221	0.00956228	0.768204	0.991838	0.859925	0.878082	630891	644212	0.990438	0.989619	0.896386	0.0533955	0.148773	0.00823863	0.00267389	0.812228	0.991761	0.946604	0.851227	531078	477568	0.997326	0.987412	0.843322	0.132475	0.179568	0.00771575	0.00539585	0.729089	0.992284	0.867525	0.820432	415704
0.980465	0.987918	0.0151296	0.00901466	0.0384385	0.0632391	0.976125	0.961562	0.98487	0.990985	7853212	7901972	0.936761	0.98663	0.893464	0.108985	0.104074	0.0069499	0.00731531	0.807442	0.99305	0.891015	0.895926	609730	613091	0.992685	0.991942	0.919443	0.0561309	0.103752	0.00559619	0.0028827	0.850897	0.994404	0.943869	0.896248	499954	474730	0.997117	0.989133	0.816569	0.186966	0.179864	0.00546719	0.00573117	0.690002	0.994533	0.813034	0.820136	287361
0.976613	0.984539	0.0167381	0.0141815	0.0441316	0.0518038	0.969548	0.955868	0.983262	0.985819	5386668	5400674	0.948196	0.984703	0.917593	0.0636921	0.100388	0.0104543	0.00639895	0.847734	0.989546	0.936308	0.899612	675128	648668	0.993601	0.991874	0.939069	0.0743914	0.0470726	0.00331754	0.00538643	0.885137	0.996682	0.925609	0.952927	468617	482448	0.994614	0.98616	0.788307	0.230868	0.191538	0.00631682	0.00798976	0.650583	0.993683	0.769132	0.808462	227318
0.982737	0.989511	0.0146439	0.00629833	0.0297322	0.0670343	0.97924	0.970268	0.985356	0.993702	10391005	10479013	0.932966	0.988002	0.903053	0.100523	0.0933419	0.00613425	0.00665546	0.823242	0.993866	0.899477	0.906658	781546	787786	0.993345	0.991883	0.909018	0.0640996	0.116364	0.00558157	0.00291073	0.83321	0.994418	0.9359	0.883636	581873	549379	0.997089	0.989149	0.779093	0.131896	0.293361	0.00812318	0.00298829	0.638127	0.991877	0.868104	0.706639	343375
0.978373	0.985675	0.0190393	0.00956509	0.029754	0.0580532	0.971755	0.970246	0.980961	0.990435	4858711	4905637	0.941947	0.980172	0.875348	0.13495	0.114104	0.00975168	0.0117869	0.778329	0.990248	0.86505	0.885896	508254	520502	0.988213	0.988078	0.911821	0.0442171	0.128275	0.0096956	0.00306859	0.837932	0.990304	0.955783	0.871725	457321	417101	0.996931	0.984615	0.830194	0.169017	0.170595	0.0081022	0.00801271	0.709685	0.991898	0.830983	0.829405	293268
0.978881	0.986544	0.016252	0.0106433	0.0391048	0.0588202	0.973446	0.960895	0.983748	0.989357	7506814	7549613	0.94118	0.985466	0.900695	0.0877289	0.110591	0.00883367	0.00684562	0.819331	0.991166	0.912271	0.889409	710882	693067	0.993154	0.991466	0.925718	0.0732523	0.0753086	0.00459427	0.00445951	0.861709	0.995406	0.926748	0.924691	551637	550413	0.99554	0.98751	0.824639	0.164509	0.185934	0.0069518	0.00599878	0.701605	0.993048	0.835491	0.814066	346053
0.974902	0.982811	0.0218128	0.0125207	0.0341395	0.058525	0.966204	0.96586	0.978187	0.987479	5453541	5505346	0.941475	0.982925	0.905141	0.098185	0.0915081	0.00902069	0.00974343	0.826719	0.990979	0.901815	0.908492	673033	678016	0.990257	0.989379	0.92172	0.0572397	0.0984016	0.00730901	0.00407922	0.854806	0.992691	0.94276	0.901598	520510	497784	0.995921	0.985002	0.829288	0.137962	0.201065	0.00957227	0.00610857	0.708362	0.990428	0.862038	0.798935	342218
0.979164	0.986552	0.0200064	0.00680112	0.0237732	0.0676859	0.973461	0.976227	0.979994	0.993199	6199122	6282654	0.932314	0.985884	0.909633	0.0596734	0.11912	0.010393	0.00490431	0.834245	0.989607	0.940327	0.88088	649775	608697	0.995096	0.992277	0.936032	0.0759087	0.0517142	0.00328235	0.00493594	0.879756	0.996718	0.924091	0.948286	480062	492631	0.995064	0.986284	0.800269	0.169406	0.22792	0.00838926	0.00581126	0.66704	0.991611	0.830594	0.77208	286719
0.970292	0.979939	0.0201514	0.0199709	0.0569756	0.057471	0.960667	0.943024	0.979849	0.980029	6285992	6287150	0.942529	0.980703	0.876208	0.150467	0.0953864	0.00783074	0.0130839	0.779689	0.992169	0.849533	0.904614	640993	682553	0.986916	0.987666	0.908194	0.0709412	0.111754	0.00821496	0.00500193	0.831828	0.991785	0.929059	0.888246	583149	557532	0.994998	0.985217	0.828365	0.145404	0.196303	0.00909322	0.00635179	0.707017	0.990907	0.854596	0.803697	376881
0.980458	0.987328	0.0146982	0.0106369	0.0360062	0.0492715	0.974974	0.963994	0.985302	0.989363	5806585	5830519	0.950729	0.986703	0.915591	0.0913286	0.0773824	0.00657033	0.00786324	0.844323	0.99343	0.908671	0.922618	589850	598903	0.992137	0.993013	0.940273	0.0633991	0.0560255	0.00346764	0.00395299	0.887279	0.996532	0.936601	0.943974	439621	443082	0.996047	0.986286	0.826751	0.142219	0.202111	0.00861777	0.0056575	0.704668	0.991382	0.857781	0.797889	309473
0.97535	0.983718	0.0209988	0.011519	0.0362505	0.0647505	0.967958	0.96375	0.979001	0.988481	5805630	5861847	0.935249	0.978879	0.860835	0.173496	0.101859	0.00804419	0.014788	0.755671	0.991956	0.826504	0.898141	560520	609103	0.985212	0.986233	0.8902	0.0405992	0.16969	0.0121096	0.00253176	0.802127	0.98789	0.959401	0.83031	517981	448285	0.997468	0.985851	0.842957	0.126613	0.185423	0.00903673	0.00577402	0.728545	0.990963	0.873387	0.814577	359259
0.97223	0.982028	0.0249329	0.0109109	0.0377164	0.0832862	0.964691	0.962284	0.975067	0.989089	6428061	6520500	0.916714	0.980935	0.866554	0.172647	0.0903459	0.00664496	0.01386	0.76453	0.993355	0.827353	0.909654	570242	626967	0.98614	0.987795	0.884081	0.0422524	0.179063	0.01067	0.0021766	0.792244	0.98933	0.957748	0.820937	475083	407219	0.997823	0.984725	0.828985	0.111286	0.22322	0.0111018	0.00486815	0.707921	0.988898	0.888714	0.77678	399417
0.976672	0.984848	0.019952	0.0103056	0.0348574	0.0659535	0.970147	0.965143	0.980048	0.989694	6967755	7036337	0.934046	0.985299	0.90644	0.0774979	0.109072	0.00944777	0.00650237	0.82889	0.990552	0.922502	0.890928	727099	702213	0.993498	0.991179	0.932633	0.0796986	0.054701	0.00378424	0.00565272	0.873769	0.996216	0.920301	0.945299	587540	603499	0.994347	0.986633	0.823927	0.141136	0.208278	0.00853874	0.00535091	0.700575	0.991461	0.858864	0.791722	359341
0.978007	0.98576	0.0214028	0.00697076	0.02406	0.0713316	0.971921	0.97594	0.978597	0.993029	7491153	7601630	0.928668	0.982665	0.877594	0.114646	0.130032	0.00998908	0.00866564	0.781886	0.990011	0.885354	0.869968	698000	685870	0.991334	0.990558	0.917093	0.057332	0.107132	0.00663322	0.00337331	0.84688	0.993367	0.942668	0.892868	571531	541338	0.996627	0.987993	0.770818	0.233294	0.225025	0.00602178	0.00630857	0.627099	0.993978	0.766706	0.774975	254616
0.977341	0.984985	0.0202823	0.00969036	0.0301302	0.0616724	0.970415	0.96987	0.979718	0.99031	5360070	5418019	0.938328	0.985002	0.911097	0.0941138	0.0836312	0.007664	0.00871519	0.836711	0.992336	0.905886	0.916369	598963	605894	0.991285	0.990732	0.930623	0.0542703	0.0840091	0.00610192	0.00382665	0.870247	0.993898	0.94573	0.915991	484650	469410	0.996173	0.985801	0.829823	0.134094	0.203374	0.00920603	0.00560459	0.709143	0.990794	0.865906	0.796626	310364
0.979135	0.986308	0.0189129	0.00841503	0.0272556	0.0598389	0.972986	0.972744	0.981087	0.991585	5958743	6022503	0.940161	0.984209	0.904896	0.0901055	0.100049	0.00910315	0.00811692	0.82631	0.990897	0.909895	0.899951	656300	649128	0.991883	0.990865	0.923761	0.0573218	0.0944116	0.00612973	0.00358438	0.858324	0.99387	0.942678	0.905588	480492	461587	0.996416	0.985034	0.81801	0.138979	0.220909	0.0099244	0.0056738	0.692061	0.990076	0.861021	0.779091	339416
0.980739	0.987938	0.0163077	0.00778022	0.0312107	0.0637686	0.976163	0.968789	0.983692	0.99222	7134756	7196606	0.936231	0.987376	0.905004	0.0870475	0.102808	0.00737605	0.00614512	0.82649	0.992624	0.912952	0.897192	601521	591137	0.993855	0.993249	0.934589	0.0710076	0.0597456	0.00323238	0.00388571	0.877211	0.996768	0.928992	0.940254	460369	465950	0.996114	0.988762	0.856805	0.101421	0.181258	0.00773265	0.00395731	0.749483	0.992267	0.898579	0.818742	368564
0.981315	0.98794	0.0175845	0.00647388	0.0225633	0.0596296	0.976167	0.977437	0.982415	0.993526	6329895	6401483	0.94037	0.985901	0.907382	0.0689774	0.115088	0.0097018	0.00554993	0.830466	0.990298	0.931023	0.884912	641355	609591	0.99445	0.991605	0.930862	0.0773342	0.0607943	0.00389677	0.00504001	0.870666	0.996103	0.922666	0.939206	494471	503335	0.99496	0.988055	0.820081	0.149811	0.207967	0.00738434	0.0049676	0.695032	0.992616	0.850189	0.792033	282444
0.975022	0.983375	0.0215673	0.011633	0.0354902	0.064469	0.967293	0.96451	0.978433	0.988367	6121378	6183530	0.935531	0.983959	0.904317	0.0765797	0.114012	0.0106271	0.00687463	0.825345	0.989373	0.92342	0.885988	700724	672319	0.993125	0.990599	0.92986	0.0751792	0.0650457	0.00464836	0.00542715	0.868914	0.995352	0.924821	0.934954	545847	551828	0.994573	0.986321	0.809978	0.155897	0.221495	0.00859136	0.00559385	0.680641	0.991409	0.844103	0.778505	306702
0.968899	0.97802	0.0278789	0.0160086	0.0390582	0.0668584	0.956986	0.960942	0.972121	0.983991	5157347	5220322	0.933142	0.980344	0.900451	0.112122	0.0866135	0.00936784	0.0124365	0.818928	0.990632	0.887878	0.913387	713815	734323	0.987563	0.988339	0.922593	0.0601232	0.0940665	0.0077915	0.00481454	0.856309	0.992208	0.939877	0.905933	562570	542253	0.995185	0.981523	0.827844	0.104271	0.230475	0.0139996	0.00548827	0.706258	0.986	0.895729	0.769525	423399
0.977148	0.985167	0.0200146	0.00959583	0.0325908	0.0663052	0.970768	0.967409	0.979985	0.990404	5503432	5561942	0.933695	0.977162	0.858061	0.1441	0.139767	0.0121996	0.012636	0.751407	0.9878	0.8559	0.860233	576352	579270	0.987364	0.986956	0.899043	0.0410911	0.153787	0.0112353	0.00267214	0.816602	0.988765	0.958909	0.846213	492942	435009	0.997328	0.982153	0.780241	0.236942	0.201785	0.00835619	0.0102447	0.639668	0.991644	0.763058	0.798215	285081
0.982938	0.989294	0.0131695	0.00822986	0.0325215	0.0512872	0.978815	0.967478	0.986831	0.99177	6971075	7005969	0.948713	0.985423	0.89334	0.123701	0.088942	0.00640571	0.00923613	0.80724	0.993594	0.876299	0.911058	587630	610939	0.990764	0.990546	0.912874	0.046277	0.12462	0.00743727	0.00254742	0.839713	0.992563	0.953723	0.87538	496214	455453	0.997453	0.989236	0.844745	0.141788	0.168306	0.00613506	0.00501437	0.731219	0.993865	0.858212	0.831694	308776
0.973991	0.982779	0.0230335	0.011339	0.035411	0.0701704	0.966141	0.964589	0.976967	0.988661	5385772	5450241	0.92983	0.983462	0.903355	0.0795287	0.113136	0.0107637	0.00731549	0.823745	0.989236	0.920471	0.886864	625292	602462	0.992685	0.991358	0.931362	0.0610007	0.0761511	0.0051549	0.00406714	0.871542	0.994845	0.938999	0.923849	455358	448011	0.995933	0.984244	0.822319	0.13915	0.212911	0.0102989	0.0061798	0.698252	0.989701	0.86085	0.787089	332359
0.973884	0.982612	0.0275569	0.00700483	0.0215829	0.0814009	0.965818	0.978417	0.972443	0.992995	5657099	5776659	0.918599	0.980434	0.876794	0.14432	0.101024	0.00851688	0.0127282	0.780617	0.991483	0.85568	0.898976	589570	619401	0.987272	0.987127	0.891398	0.0467572	0.162911	0.0108848	0.00276589	0.804074	0.989115	0.953243	0.837089	480446	421903	0.997234	0.983679	0.816732	0.12091	0.237365	0.0118072	0.00525223	0.690234	0.988193	0.87909	0.762635	363010
0.968425	0.979951	0.0264395	0.0135739	0.0512012	0.096251	0.96069	0.948799	0.97356	0.986426	6613511	6700909	0.903749	0.979847	0.859351	0.115769	0.164167	0.0129974	0.00870168	0.753388	0.987003	0.884231	0.835833	622731	588646	0.991298	0.990882	0.923914	0.0709248	0.0811903	0.00520157	0.00449688	0.858587	0.994798	0.929075	0.91881	509359	503731	0.995503	0.985187	0.809298	0.162236	0.217297	0.0090666	0.0063417	0.679681	0.990933	0.837764	0.782703	339512
0.978035	0.985308	0.0193223	0.0100171	0.0299375	0.0566876	0.971042	0.970063	0.980678	0.989983	5383878	5434963	0.943312	0.976018	0.85854	0.158389	0.123836	0.0112597	0.0149368	0.752142	0.98874	0.841611	0.876164	601069	625746	0.985063	0.986263	0.906627	0.0392392	0.141732	0.011835	0.00295336	0.829202	0.988165	0.960761	0.858268	562316	502329	0.997047	0.982735	0.813898	0.192437	0.179665	0.00867396	0.0094303	0.686196	0.991326	0.807563	0.820335	333030
0.982977	0.98969	0.013194	0.0074098	0.0354472	0.0617561	0.97959	0.964553	0.986806	0.99259	8848008	8899871	0.938244	0.989115	0.90864	0.0595876	0.121056	0.00791061	0.00365494	0.832575	0.992089	0.940412	0.878944	662007	618736	0.996345	0.99377	0.931376	0.0793728	0.0576214	0.00270949	0.00381623	0.871565	0.997291	0.920627	0.942379	482251	493645	0.996184	0.99004	0.809914	0.148601	0.227716	0.00641662	0.00380817	0.680551	0.993583	0.851399	0.772284	295350
0.976812	0.98483	0.0209006	0.00937124	0.0307912	0.066894	0.970114	0.969209	0.979099	0.990629	6572879	6650278	0.933106	0.984739	0.903927	0.046837	0.140472	0.0126893	0.00384946	0.824696	0.987311	0.953163	0.859528	722584	651600	0.996151	0.991654	0.93312	0.0889838	0.0436779	0.00284062	0.00605534	0.874624	0.997159	0.911016	0.956322	526651	552842	0.993945	0.986424	0.779928	0.182695	0.25418	0.00844726	0.0055567	0.639247	0.991553	0.817305	0.74582	279031
0.975122	0.983415	0.0186681	0.0144924	0.043673	0.0557807	0.967372	0.956327	0.981332	0.985508	5444935	5468104	0.944219	0.980377	0.881781	0.160689	0.0712212	0.00614793	0.0152095	0.788559	0.993852	0.839311	0.928779	573228	634332	0.98479	0.986418	0.889029	0.0454035	0.16811	0.0116586	0.00276872	0.800228	0.988341	0.954597	0.83189	475773	414616	0.997231	0.986055	0.855713	0.112704	0.173699	0.00911749	0.00552911	0.747813	0.990883	0.887296	0.826301	364066
0.977314	0.985728	0.0194994	0.00898846	0.0353529	0.0743801	0.971858	0.964647	0.980501	0.991012	7371450	7450472	0.92562	0.980562	0.850503	0.162228	0.136372	0.00934788	0.0114393	0.739892	0.990652	0.837772	0.863628	596992	615417	0.988561	0.988029	0.889082	0.0378257	0.17369	0.0106138	0.00200233	0.800313	0.989386	0.962174	0.82631	541397	464949	0.997998	0.986777	0.809706	0.204041	0.176063	0.00623162	0.00746645	0.680258	0.993768	0.795959	0.823937	318375
0.98129	0.988282	0.0137948	0.00963252	0.0383738	0.0542746	0.976835	0.961626	0.986205	0.990367	7645147	7677413	0.945725	0.986867	0.912331	0.0580625	0.115472	0.00961868	0.00456494	0.838794	0.990381	0.941937	0.884528	741384	696198	0.995435	0.992346	0.932922	0.0797961	0.0540044	0.00322517	0.00489084	0.874276	0.996775	0.920204	0.945996	539956	555090	0.995109	0.988218	0.782252	0.206316	0.228856	0.00645258	0.00565641	0.642375	0.993547	0.793684	0.771144	263358
0.979044	0.986756	0.0143546	0.0121315	0.0460974	0.0542033	0.973858	0.953903	0.985645	0.987869	7521184	7538148	0.945797	0.986059	0.907613	0.0979599	0.0867442	0.00703843	0.00803919	0.830854	0.992962	0.90204	0.913256	713627	722500	0.991961	0.991623	0.926038	0.066772	0.0810417	0.00490022	0.00397934	0.862264	0.9951	0.933228	0.918958	543140	534835	0.996021	0.9875	0.82551	0.149843	0.197748	0.00755087	0.00541088	0.702867	0.992449	0.850157	0.802252	350779
0.97751	0.984996	0.0199474	0.0100104	0.0302536	0.0590862	0.970436	0.969746	0.980053	0.98999	5476423	5531950	0.940914	0.983917	0.906407	0.0831753	0.103777	0.00985512	0.00773776	0.828834	0.990145	0.916825	0.896223	638179	623839	0.992262	0.991875	0.936442	0.0627701	0.064344	0.00439727	0.00428299	0.880481	0.995603	0.93723	0.935656	469834	469045	0.995717	0.98573	0.816321	0.160715	0.20542	0.0085196	0.00632442	0.689648	0.99148	0.839285	0.79458	293078
0.982031	0.988371	0.0162259	0.0069897	0.024015	0.0545136	0.977009	0.975985	0.983774	0.99301	6353352	6413001	0.945486	0.985077	0.904446	0.0459089	0.140289	0.0124461	0.00370254	0.82556	0.987554	0.954091	0.859711	678744	611602	0.996297	0.99266	0.941026	0.0761562	0.0411414	0.00268271	0.00514142	0.88862	0.997317	0.923844	0.958859	504601	523726	0.994859	0.985771	0.778013	0.227122	0.216783	0.00713178	0.00756857	0.636679	0.992868	0.772878	0.783217	263042
0.982429	0.988683	0.014237	0.00838047	0.029291	0.0490379	0.977618	0.970709	0.985763	0.99162	6339023	6376684	0.950962	0.98531	0.897141	0.105076	0.100632	0.00772076	0.00809865	0.813468	0.992279	0.894924	0.899368	583403	586300	0.991901	0.991026	0.919251	0.0486316	0.110769	0.006724	0.00277026	0.850568	0.993276	0.951368	0.889231	470484	439755	0.99723	0.98815	0.806106	0.215694	0.170848	0.00524019	0.00698173	0.675191	0.99476	0.784306	0.829152	243322
0.975865	0.98414	0.0194409	0.012252	0.0393035	0.0613787	0.968776	0.960697	0.980559	0.987748	6189626	6235005	0.938621	0.985693	0.907022	0.0998787	0.0859699	0.00711531	0.00838349	0.829864	0.992885	0.900121	0.91403	623346	632978	0.991617	0.991214	0.927245	0.055441	0.089445	0.00584648	0.00350162	0.864359	0.994154	0.944559	0.910555	502029	483956	0.996498	0.986476	0.8426	0.111744	0.198593	0.00935142	0.0047693	0.72801	0.990649	0.888256	0.801407	368784
0.975352	0.983704	0.0226028	0.00990735	0.0311659	0.0691987	0.967931	0.968834	0.977397	0.990093	6176119	6256341	0.930801	0.981699	0.879686	0.155908	0.0815862	0.00645522	0.0133289	0.785214	0.993545	0.844092	0.918414	598802	651526	0.986671	0.987467	0.892779	0.0486613	0.158989	0.0104366	0.00284551	0.806325	0.989563	0.951339	0.841011	509973	450831	0.997154	0.986927	0.838741	0.104121	0.211545	0.00948147	0.00412931	0.722269	0.990519	0.895879	0.788455	354425
0.974898	0.983922	0.0214709	0.0106244	0.0383575	0.0753602	0.968354	0.961643	0.978529	0.989376	7648335	7733113	0.92464	0.977381	0.816219	0.205994	0.160289	0.0102353	0.0138599	0.689502	0.989765	0.794006	0.839711	589278	623198	0.98614	0.985883	0.867073	0.0331019	0.214069	0.0131681	0.00167439	0.765339	0.986832	0.966898	0.785931	577147	469127	0.998326	0.983909	0.809262	0.176336	0.204644	0.00916269	0.00763567	0.679631	0.990837	0.823664	0.795356	422813
0.977408	0.985352	0.018922	0.0103367	0.0352005	0.0631192	0.971127	0.9648	0.981078	0.989663	6432103	6488389	0.936881	0.986811	0.916297	0.0754276	0.0918309	0.00791779	0.00639788	0.845525	0.992082	0.924572	0.908169	665898	654084	0.993602	0.992367	0.935508	0.0612038	0.0677581	0.00427566	0.00383679	0.87883	0.995724	0.938796	0.932242	497446	493973	0.996163	0.986108	0.834865	0.102591	0.219529	0.0102794	0.00420347	0.71654	0.989721	0.897409	0.780471	376912
0.969885	0.981064	0.026127	0.0116372	0.0461709	0.099338	0.962833	0.953829	0.973873	0.988363	8783728	8914417	0.900662	0.979169	0.79389	0.227265	0.183765	0.00952689	0.0124091	0.658223	0.990473	0.772735	0.816235	546971	577762	0.987591	0.986679	0.860163	0.0312422	0.22654	0.01253	0.00139522	0.754637	0.98747	0.968758	0.77346	589482	470645	0.998605	0.988159	0.833838	0.14186	0.189126	0.00717804	0.00509823	0.715027	0.992822	0.85814	0.810874	407739
0.977002	0.984887	0.0195765	0.0106086	0.0340919	0.0616737	0.970224	0.965908	0.980424	0.989391	6132653	6188748	0.938326	0.986155	0.915255	0.0519621	0.115336	0.0105816	0.00447604	0.843751	0.989418	0.948038	0.884664	684285	638542	0.995524	0.992346	0.940411	0.0746047	0.0440775	0.00297927	0.00519741	0.887525	0.997021	0.925395	0.955922	511576	528452	0.994803	0.98522	0.818335	0.139964	0.219508	0.00973949	0.00565899	0.692527	0.990261	0.860036	0.780492	345358
0.974477	0.982407	0.0257024	0.00934745	0.0250358	0.0669843	0.965422	0.974964	0.974298	0.990653	5306365	5395440	0.933016	0.984996	0.917566	0.0685596	0.0959011	0.00973016	0.00677206	0.847688	0.99027	0.93144	0.904099	681337	661337	0.993228	0.991046	0.935579	0.0666508	0.0621796	0.0046337	0.00498892	0.878957	0.995366	0.933349	0.93782	511422	513872	0.995011	0.982789	0.811206	0.0991311	0.262224	0.0137051	0.00428362	0.682377	0.986295	0.900869	0.737776	369714
0.969207	0.979993	0.0289166	0.0109328	0.0373139	0.0945446	0.96077	0.962686	0.971083	0.989067	6333769	6451066	0.905455	0.972332	0.819363	0.185716	0.175494	0.0144716	0.0154907	0.694001	0.985528	0.814284	0.824506	632209	640145	0.984509	0.984244	0.874302	0.0368402	0.199546	0.0144838	0.00224988	0.776675	0.985516	0.96316	0.800454	568642	472582	0.99775	0.98186	0.773704	0.229601	0.222962	0.00927141	0.00962632	0.630927	0.990729	0.770399	0.777038	331518
0.972569	0.981542	0.0280727	0.0086519	0.0255	0.079699	0.963752	0.9745	0.971927	0.991348	5919049	6037322	0.920301	0.978927	0.874798	0.110164	0.13974	0.0130376	0.00996743	0.777459	0.986962	0.889836	0.86026	688541	665655	0.990033	0.988764	0.920436	0.0524252	0.105191	0.00820295	0.00387738	0.8526	0.991797	0.947575	0.894809	584375	551834	0.996123	0.98188	0.821457	0.136458	0.216717	0.012118	0.00695719	0.69701	0.987882	0.863542	0.783283	428162
0.97823	0.985546	0.019551	0.00930285	0.0286815	0.0590059	0.971505	0.971319	0.980449	0.990697	6307855	6373788	0.940994	0.982633	0.900575	0.0994041	0.0994457	0.00951668	0.0095123	0.819133	0.990483	0.900596	0.900554	735376	735342	0.990488	0.989207	0.921981	0.0698014	0.0860929	0.00644972	0.00514439	0.855255	0.99355	0.930199	0.913907	587528	577238	0.994856	0.985297	0.832175	0.135668	0.197674	0.00937648	0.005994	0.712586	0.990624	0.864332	0.802326	382538
0.97369	0.982162	0.025086	0.0104808	0.0298476	0.069544	0.96495	0.970152	0.974914	0.989519	5841059	5928564	0.930456	0.981927	0.891892	0.0971485	0.118804	0.0109561	0.00876349	0.804879	0.989044	0.902851	0.881196	675112	658919	0.991237	0.988873	0.918674	0.0663127	0.0958646	0.00714464	0.00479707	0.849581	0.992855	0.933687	0.904135	554678	537122	0.995203	0.984993	0.826507	0.134123	0.209439	0.00987751	0.00579906	0.704314	0.990122	0.865877	0.790561	360798
0.975036	0.982985	0.0237657	0.0101704	0.0283517	0.0646631	0.966539	0.971648	0.976234	0.98983	5712750	5792307	0.935337	0.985627	0.911718	0.07652	0.0997486	0.00894211	0.00670232	0.837759	0.991058	0.92348	0.900251	646475	630214	0.993298	0.990875	0.931288	0.0665014	0.0709121	0.00505452	0.00471933	0.871412	0.994945	0.933499	0.929088	521914	519448	0.995281	0.986296	0.828735	0.110427	0.224314	0.00995971	0.0042998	0.707556	0.99004	0.889573	0.775686	335196
0.971173	0.980881	0.0278543	0.0102252	0.031918	0.0837817	0.962479	0.968082	0.972146	0.989775	5817997	5923502	0.916218	0.983917	0.908653	0.0756582	0.106511	0.0104391	0.00719124	0.832598	0.989561	0.924342	0.893489	697183	673912	0.992809	0.990779	0.927567	0.0584148	0.0860403	0.00593025	0.00391598	0.864918	0.99407	0.941585	0.91396	503078	488318	0.996084	0.982388	0.762227	0.155529	0.30542	0.0128419	0.00541919	0.615805	0.987158	0.844471	0.69458	316486
0.978442	0.985845	0.0172068	0.0110837	0.0356329	0.0545693	0.972086	0.964367	0.982793	0.988916	6416613	6456590	0.945431	0.98211	0.896512	0.081447	0.124496	0.0120343	0.00753819	0.812435	0.987966	0.918553	0.875504	748127	713065	0.992462	0.989982	0.926429	0.0663437	0.0806866	0.00593709	0.00481215	0.862942	0.994063	0.933656	0.919313	579935	571026	0.995188	0.985402	0.819519	0.187006	0.17385	0.00727079	0.00794216	0.694225	0.992729	0.812994	0.82615	339091
0.979943	0.98683	0.0191539	0.00711165	0.0230146	0.0603488	0.974003	0.976985	0.980846	0.992888	5488600	5555986	0.939651	0.984029	0.902134	0.0899381	0.105658	0.00946151	0.00792698	0.821715	0.990538	0.910062	0.894342	596880	586570	0.992073	0.99067	0.92271	0.0649361	0.0893217	0.00580845	0.00411956	0.85651	0.994192	0.935064	0.910678	443498	431932	0.99588	0.98533	0.791928	0.168268	0.24424	0.00933541	0.00586459	0.65553	0.990665	0.831732	0.75576	267884
0.980108	0.987156	0.0171915	0.00845735	0.0293471	0.0583845	0.974638	0.970653	0.982808	0.991543	5523834	5572924	0.941616	0.984316	0.903958	0.0911928	0.10084	0.0090094	0.00806869	0.824748	0.990991	0.908807	0.89916	588142	581899	0.991931	0.991541	0.9297	0.0650439	0.0754965	0.00485809	0.00414167	0.868636	0.995142	0.934956	0.924504	433464	428618	0.995858	0.985129	0.828141	0.129429	0.210345	0.00995367	0.00557991	0.70669	0.990046	0.870571	0.789655	325089
0.972577	0.981159	0.0241268	0.0134973	0.036411	0.0639165	0.963015	0.963589	0.975873	0.986503	5479745	5539432	0.936084	0.982449	0.90745	0.0964019	0.0886652	0.00925219	0.0101366	0.83058	0.990748	0.903598	0.911335	714779	720899	0.989863	0.989638	0.92617	0.0602072	0.0870631	0.00665871	0.00448294	0.862493	0.993341	0.939793	0.912937	538977	523575	0.995517	0.985582	0.798301	0.182957	0.219601	0.00831933	0.00663153	0.66431	0.991681	0.817043	0.780399	276793
0.977177	0.984687	0.0177673	0.0128468	0.0377542	0.0517151	0.969836	0.962246	0.982233	0.987153	5908488	5938087	0.948285	0.983273	0.903437	0.119514	0.0723848	0.00670171	0.0115999	0.82388	0.993298	0.880486	0.927615	670514	706404	0.9884	0.989004	0.918955	0.0504891	0.109695	0.00822057	0.00356438	0.850062	0.991779	0.949511	0.890305	556559	521855	0.996436	0.98688	0.850496	0.104397	0.190285	0.00915131	0.00456026	0.739881	0.990849	0.895603	0.809715	366340
0.974249	0.982744	0.0226026	0.0118512	0.0352075	0.0657381	0.966073	0.964792	0.977397	0.988149	4592453	4642970	0.934262	0.980053	0.88681	0.135948	0.0892	0.00841372	0.0134484	0.796639	0.991586	0.864052	0.9108	530964	559691	0.986552	0.988284	0.909165	0.0346133	0.140868	0.0102351	0.00225614	0.833459	0.989765	0.965387	0.859132	422353	375867	0.997744	0.982609	0.803156	0.179768	0.213223	0.0100499	0.00814315	0.671061	0.98995	0.820232	0.786777	279083
0.978039	0.985657	0.0146124	0.0140729	0.0459843	0.0476879	0.97172	0.954016	0.985388	0.985927	5746301	5749447	0.952312	0.982856	0.902682	0.112026	0.0821141	0.00781277	0.0109826	0.822626	0.992187	0.887974	0.917886	650388	672297	0.989017	0.989373	0.923445	0.0598486	0.0926779	0.00702615	0.00439046	0.857778	0.992974	0.940151	0.907322	530396	511875	0.99561	0.986587	0.823658	0.141151	0.208762	0.00857746	0.0053603	0.700186	0.991423	0.858849	0.791238	297233
0.980916	0.987873	0.0132119	0.0110399	0.0408706	0.0486231	0.976036	0.959129	0.986788	0.98896	6252251	6266013	0.951377	0.983598	0.889308	0.110821	0.110562	0.00884583	0.00886897	0.80068	0.991154	0.889179	0.889438	589290	589462	0.991131	0.990605	0.921346	0.044225	0.110689	0.00726758	0.00271419	0.854163	0.992732	0.955775	0.889311	492228	457999	0.997286	0.986353	0.814402	0.207273	0.162705	0.00604645	0.00811874	0.686912	0.993954	0.792727	0.837295	284453
0.967606	0.979167	0.0318533	0.00955848	0.0343858	0.10826	0.959185	0.965614	0.968147	0.990442	6347346	6493515	0.89174	0.982734	0.873757	0.0666855	0.178656	0.0138854	0.00460403	0.775815	0.986115	0.933315	0.821344	600731	528661	0.995396	0.992839	0.934669	0.0622841	0.0683584	0.00397548	0.00360012	0.877351	0.996025	0.937716	0.931642	454019	451078	0.9964	0.98289	0.783328	0.150362	0.273382	0.0120759	0.00571673	0.643828	0.987924	0.849638	0.726618	351494
0.980838	0.987822	0.0164906	0.0078266	0.0292215	0.0601342	0.975938	0.970778	0.983509	0.992173	6402911	6459316	0.939866	0.986352	0.908878	0.0872397	0.0949724	0.00771794	0.00703432	0.832975	0.992282	0.91276	0.905028	614747	609539	0.992966	0.991521	0.926192	0.0581946	0.0889114	0.00550276	0.00349127	0.862531	0.994497	0.941805	0.911089	477329	461761	0.996509	0.987565	0.808759	0.160405	0.219892	0.00765118	0.00519868	0.678922	0.992349	0.839595	0.780108	275517
0.975799	0.983921	0.0197772	0.0123519	0.0378656	0.0597014	0.968352	0.962134	0.980223	0.987648	6114866	6161187	0.940299	0.984943	0.904282	0.106452	0.0847232	0.00715324	0.00918748	0.825287	0.992847	0.893548	0.915277	633793	649205	0.990813	0.991156	0.928203	0.0630575	0.0803743	0.00532134	0.00410271	0.866026	0.994679	0.936943	0.919626	507028	497657	0.995897	0.985695	0.847281	0.10744	0.193625	0.00997154	0.00502377	0.735029	0.990028	0.89256	0.806375	401347
0.979001	0.985794	0.0220061	0.00628006	0.0180566	0.0614489	0.971986	0.981943	0.977994	0.99372	5458549	5546322	0.938551	0.980867	0.89105	0.136143	0.07999	0.00748008	0.0134767	0.803507	0.99252	0.863857	0.92001	633129	674284	0.986523	0.987615	0.901187	0.0395486	0.151188	0.0106878	0.00249127	0.820146	0.989312	0.960451	0.848812	495342	437765	0.997509	0.985278	0.82548	0.132119	0.212971	0.00981552	0.00554568	0.702823	0.990184	0.867881	0.787029	329354
0.975786	0.983616	0.0198985	0.0128452	0.0366002	0.0559579	0.967759	0.9634	0.980102	0.987155	6290292	6335560	0.944042	0.98079	0.890159	0.104331	0.115283	0.0111083	0.0099418	0.802061	0.988892	0.895669	0.884717	751655	742464	0.990058	0.986661	0.911811	0.0782743	0.0978934	0.00808799	0.00634055	0.837915	0.991912	0.921726	0.902107	653037	639137	0.993659	0.98612	0.839864	0.139052	0.180212	0.00835441	0.00615172	0.723936	0.991646	0.860948	0.819788	379309
0.979505	0.986635	0.014645	0.0120823	0.03983	0.0479922	0.973622	0.96017	0.985355	0.987918	6054636	6070383	0.952008	0.983022	0.895423	0.0915435	0.117241	0.0104933	0.0079817	0.810648	0.989507	0.908456	0.882759	651067	632650	0.992018	0.990468	0.92881	0.0827532	0.0593312	0.0042073	0.00600717	0.867083	0.995793	0.917247	0.940669	522693	536040	0.993993	0.987201	0.770792	0.246571	0.211026	0.00592525	0.00724033	0.627064	0.994075	0.753429	0.788974	215675
0.980338	0.98749	0.0153209	0.00968338	0.0358076	0.0557973	0.975289	0.964192	0.984679	0.990317	6500002	6537216	0.944203	0.986963	0.908647	0.0938862	0.0888064	0.00680626	0.00723281	0.832587	0.993194	0.906114	0.911194	590250	593559	0.992767	0.993378	0.939155	0.0591549	0.0625296	0.0036046	0.00339853	0.885289	0.996395	0.940845	0.93747	452202	450580	0.996601	0.987529	0.832954	0.122664	0.207154	0.00842255	0.00452477	0.713728	0.991577	0.877336	0.792846	325309
0.98181	0.98823	0.0153481	0.00816519	0.0280106	0.0517407	0.976734	0.971989	0.984652	0.991835	5656328	5697590	0.948259	0.983918	0.89918	0.134274	0.0646769	0.00540706	0.0120469	0.816827	0.994593	0.865726	0.935323	563292	608576	0.987953	0.989377	0.910546	0.0460118	0.129112	0.00849702	0.00278026	0.835782	0.991503	0.953988	0.870888	456078	416350	0.99722	0.98761	0.851217	0.0906399	0.199937	0.00921644	0.00369649	0.740973	0.990784	0.90936	0.800063	325447
0.977046	0.9851	0.0191366	0.0106275	0.0359992	0.0635185	0.970637	0.964001	0.980863	0.989373	5636794	5685694	0.936482	0.981464	0.873732	0.170597	0.0769326	0.00579301	0.0141761	0.775776	0.994207	0.829403	0.923067	510642	568309	0.985824	0.988631	0.900105	0.0451817	0.148677	0.0094524	0.00257892	0.818356	0.990548	0.954818	0.851323	442207	394275	0.997421	0.985299	0.850614	0.108035	0.187073	0.0101061	0.00534474	0.74006	0.989894	0.891965	0.812927	378420
0.97379	0.983168	0.0213856	0.0122364	0.0435358	0.0743269	0.966893	0.956464	0.978614	0.987764	6852592	6916658	0.925673	0.984864	0.89863	0.0913276	0.111192	0.00906238	0.00729365	0.815921	0.990938	0.908672	0.888808	667483	652891	0.992706	0.991232	0.925078	0.0782251	0.0715943	0.00443498	0.00487842	0.860601	0.995565	0.921775	0.928406	515600	519309	0.995122	0.985817	0.804484	0.17563	0.214465	0.0082588	0.00645638	0.672918	0.991741	0.82437	0.785535	328468
0.97627	0.984267	0.0205825	0.0108351	0.0335854	0.0625061	0.969022	0.966415	0.979418	0.989165	6400972	6464676	0.937494	0.983252	0.890833	0.121162	0.09684	0.00794458	0.0101918	0.803155	0.992055	0.878838	0.90316	645353	663213	0.989808	0.989192	0.914268	0.0654579	0.105145	0.00721639	0.00431432	0.842075	0.992784	0.934542	0.894855	549315	525987	0.995686	0.986725	0.832298	0.138702	0.194814	0.00828697	0.00553103	0.712765	0.991713	0.861298	0.805186	348959
0.979409	0.986291	0.0210206	0.00628648	0.0192542	0.0624709	0.972954	0.980746	0.978979	0.993714	5473649	5556030	0.937529	0.978651	0.876274	0.128948	0.118441	0.0111224	0.0122412	0.779793	0.988878	0.871052	0.881559	629723	637319	0.987759	0.987514	0.905589	0.0377261	0.14479	0.0108113	0.00252453	0.827466	0.989189	0.962274	0.85521	514187	456978	0.997475	0.983384	0.809306	0.16778	0.212381	0.00992809	0.0074415	0.679692	0.990072	0.83222	0.787619	328726
0.98023	0.98712	0.0148298	0.0109217	0.036214	0.0487265	0.974568	0.963786	0.98517	0.989078	6285722	6310657	0.951274	0.985885	0.913869	0.076304	0.0957513	0.00862901	0.00674446	0.841398	0.991371	0.923696	0.904249	679594	665286	0.993256	0.992243	0.938033	0.070446	0.0533317	0.00353041	0.0047434	0.883298	0.99647	0.929554	0.946668	508928	518298	0.995257	0.986901	0.828826	0.150102	0.191226	0.00778884	0.00582948	0.707689	0.992211	0.849898	0.808774	321782
0.977767	0.985249	0.0206597	0.00877055	0.0271677	0.062425	0.970927	0.972832	0.97934	0.991229	5073913	5135510	0.937575	0.981157	0.893571	0.0930481	0.119421	0.0117524	0.0089162	0.807617	0.988248	0.906952	0.880579	608452	590759	0.991084	0.989665	0.920943	0.0505742	0.105881	0.00761073	0.00343791	0.85347	0.992389	0.949426	0.894119	456012	429448	0.996562	0.983334	0.779804	0.187746	0.250152	0.010216	0.00710057	0.639082	0.989784	0.812254	0.749848	266574
0.971526	0.980871	0.0271102	0.0110151	0.0325742	0.077696	0.962461	0.967426	0.97289	0.988985	5892437	5989919	0.922304	0.982407	0.884608	0.148913	0.079123	0.0062928	0.0127314	0.793091	0.993707	0.851087	0.920877	584558	632492	0.987269	0.987849	0.899238	0.0493547	0.146895	0.00990062	0.00300596	0.816923	0.990099	0.950645	0.853105	507330	455276	0.996994	0.985391	0.862567	0.0722317	0.194071	0.0116133	0.00378446	0.758346	0.988387	0.927768	0.805929	454070
0.982165	0.988593	0.0135614	0.00924237	0.033301	0.0483144	0.977444	0.966699	0.986439	0.990758	6739719	6769228	0.951686	0.98494	0.899524	0.0811829	0.118976	0.00982454	0.00644994	0.817395	0.990175	0.918817	0.881024	661094	633902	0.99355	0.99254	0.937609	0.0633179	0.0614627	0.00390447	0.00402978	0.882546	0.996096	0.936682	0.938537	516004	517026	0.99597	0.987054	0.802032	0.209115	0.186502	0.00621814	0.00716458	0.669494	0.993782	0.790885	0.813498	278506
0.979482	0.986712	0.0159435	0.0106182	0.0361936	0.0536499	0.973772	0.963806	0.984057	0.989382	7109086	7147557	0.94635	0.986626	0.912004	0.0788659	0.0969471	0.00804533	0.00642682	0.838242	0.991955	0.921134	0.903053	708582	694673	0.993573	0.991723	0.932287	0.0770126	0.0582245	0.00375439	0.00506032	0.873162	0.996246	0.922987	0.941776	558614	569985	0.99494	0.988002	0.845362	0.113703	0.191958	0.00809041	0.00438543	0.732145	0.99191	0.886297	0.808042	374749
0.973729	0.982536	0.0242167	0.0106178	0.0326848	0.0724765	0.965671	0.967315	0.975783	0.989382	4989569	5059106	0.927524	0.984382	0.899556	0.109586	0.0911125	0.00760821	0.00932454	0.817448	0.992392	0.890414	0.908888	513991	524655	0.990675	0.992112	0.933993	0.0423198	0.0885509	0.00575754	0.00262703	0.87616	0.994242	0.95768	0.911449	409019	389274	0.997373	0.985472	0.821159	0.127365	0.224583	0.0100441	0.00508694	0.696582	0.989956	0.872635	0.775417	287333
0.978152	0.986009	0.0147304	0.0132505	0.0472907	0.0523708	0.972404	0.952709	0.98527	0.98675	6850551	6860841	0.947629	0.98466	0.902365	0.104334	0.0908359	0.00769115	0.00895573	0.822099	0.992309	0.895666	0.909164	684597	694914	0.991044	0.991269	0.926279	0.0621122	0.0850462	0.00541502	0.00386409	0.862681	0.994585	0.937888	0.914954	526361	513490	0.996136	0.986238	0.829056	0.123906	0.213188	0.00940023	0.00492882	0.708024	0.9906	0.876094	0.786812	372408
0.974903	0.983471	0.0267434	0.00609891	0.0196739	0.0824566	0.967479	0.980326	0.973257	0.993901	5611331	5730357	0.917543	0.986244	0.918972	0.0755786	0.0864138	0.0080586	0.00697317	0.850091	0.991941	0.924421	0.913586	637826	630350	0.993027	0.99167	0.930351	0.0550595	0.0837958	0.00540663	0.00345126	0.869771	0.994593	0.944941	0.916204	453591	439797	0.996549	0.981822	0.77457	0.110734	0.31392	0.0148095	0.00407428	0.63208	0.985191	0.889266	0.68608	340023
0.975589	0.983352	0.0215949	0.0116508	0.0322946	0.0588103	0.967249	0.967705	0.978405	0.988349	5267889	5321430	0.94119	0.980431	0.889971	0.133932	0.0847678	0.00806726	0.0133974	0.801755	0.991933	0.866068	0.915232	624494	659945	0.986603	0.987399	0.901994	0.0452304	0.145253	0.0104909	0.00294683	0.821483	0.989509	0.95477	0.854747	489924	438599	0.997053	0.985273	0.819065	0.165176	0.196111	0.00847014	0.00688067	0.693573	0.99153	0.834824	0.803889	299463
0.978823	0.985939	0.0182834	0.00980125	0.0301551	0.0552685	0.972269	0.969845	0.981717	0.990199	4986403	5029486	0.944732	0.984707	0.911785	0.100085	0.076027	0.00712904	0.00961179	0.837872	0.992871	0.899915	0.923973	568824	584031	0.990388	0.991321	0.930389	0.0495057	0.0888834	0.0060257	0.00322618	0.869839	0.993974	0.950494	0.911117	423330	405792	0.996774	0.985734	0.848092	0.113015	0.187534	0.00962431	0.00533566	0.736249	0.990376	0.886985	0.812466	325967
0.968443	0.977929	0.0263986	0.0177048	0.0446953	0.0657555	0.956811	0.955305	0.973601	0.982295	4753748	4796197	0.934245	0.979204	0.893106	0.0814849	0.130935	0.0144564	0.00856316	0.806858	0.985544	0.918515	0.869065	667696	631749	0.991437	0.989555	0.937714	0.0597238	0.064834	0.00594846	0.00545255	0.882732	0.994052	0.940276	0.935166	561573	558521	0.994547	0.981166	0.828151	0.173121	0.170573	0.00987456	0.0100511	0.706705	0.990125	0.826879	0.829427	365445
0.97543	0.983342	0.02461	0.00857525	0.024454	0.0681396	0.96723	0.975546	0.97539	0.991425	5754817	5849422	0.93186	0.984727	0.922162	0.035844	0.116326	0.0131425	0.00374696	0.855567	0.986857	0.964156	0.883674	805461	738226	0.996253	0.991223	0.940198	0.0851184	0.0330451	0.00255028	0.00691261	0.887145	0.99745	0.914882	0.966955	561385	593338	0.993087	0.981675	0.777758	0.144662	0.286919	0.0134047	0.00567858	0.636337	0.986595	0.855338	0.713081	353783
0.979829	0.986883	0.0177667	0.00842271	0.0283341	0.0584651	0.974106	0.971666	0.982233	0.991577	6120241	6178463	0.941535	0.984317	0.899627	0.119392	0.0805134	0.00668798	0.0103175	0.817566	0.993312	0.880608	0.919487	611327	638317	0.989682	0.989966	0.915856	0.0520162	0.114165	0.00746759	0.00319303	0.844773	0.992532	0.947984	0.885835	493004	460683	0.996807	0.987109	0.840662	0.116467	0.198241	0.00874504	0.0046813	0.725123	0.991255	0.883533	0.801759	339228
0.972441	0.981147	0.0270658	0.0105004	0.0289429	0.0724723	0.962992	0.971057	0.972934	0.9895	5093244	5179963	0.927528	0.981611	0.891747	0.112205	0.104266	0.00963859	0.0104566	0.804642	0.990361	0.887795	0.895734	594241	599555	0.989543	0.989332	0.918008	0.0553875	0.10714	0.00764977	0.00375268	0.848442	0.99235	0.944612	0.89286	470059	444306	0.996247	0.984745	0.842061	0.128509	0.185446	0.00971127	0.00631159	0.727207	0.990289	0.871491	0.814554	350852
0.97789	0.985432	0.0232505	0.00573004	0.0183863	0.0718104	0.971282	0.981614	0.976749	0.99427	6277621	6390226	0.92819	0.977511	0.84535	0.156795	0.152495	0.0119293	0.0123233	0.732126	0.988071	0.843205	0.847505	605339	608426	0.987677	0.986504	0.899657	0.0373766	0.155578	0.0118942	0.00253039	0.817615	0.988106	0.962623	0.844422	598009	524579	0.99747	0.982651	0.792736	0.193808	0.220278	0.0097753	0.00833038	0.656639	0.990225	0.806192	0.779722	355156
0.980365	0.987206	0.0177625	0.00777585	0.0259491	0.0579137	0.974734	0.974051	0.982237	0.992224	5721301	5779471	0.942086	0.986862	0.918471	0.0711505	0.0916783	0.00811572	0.0061714	0.849234	0.991884	0.928849	0.908322	610537	597044	0.993829	0.991927	0.932753	0.0720511	0.0623926	0.00396522	0.00462365	0.873981	0.996035	0.927949	0.937607	447521	452179	0.995376	0.987361	0.842953	0.109005	0.200173	0.00882543	0.0043337	0.728539	0.991175	0.890995	0.799827	317820
0.970109	0.979585	0.0307932	0.00981125	0.0273224	0.0826282	0.959988	0.972678	0.969207	0.990189	5200052	5312626	0.917372	0.977024	0.854583	0.179952	0.107845	0.00889326	0.016028	0.746089	0.991107	0.820048	0.892155	543333	591108	0.983972	0.984401	0.869789	0.0369458	0.207007	0.0143777	0.00213917	0.769581	0.985622	0.963054	0.792993	471703	388407	0.997861	0.984824	0.802097	0.157048	0.234982	0.00980388	0.00596957	0.669584	0.990196	0.842952	0.765018	288631
0.980277	0.987308	0.0151702	0.0102004	0.0357666	0.0525318	0.974935	0.964233	0.98483	0.9898	7186117	7222381	0.947468	0.98268	0.891479	0.114423	0.10254	0.00883831	0.00998333	0.804206	0.991162	0.885577	0.89746	734974	744836	0.990017	0.989279	0.918581	0.0610933	0.100884	0.00725266	0.00421881	0.849422	0.992747	0.938907	0.899116	623630	597201	0.995781	0.986538	0.822294	0.159593	0.195055	0.00783776	0.00615266	0.698216	0.992162	0.840407	0.804945	358755
0.980959	0.98797	0.0127445	0.0113154	0.0430056	0.0482416	0.976225	0.956994	0.987256	0.988685	8179617	8191457	0.951758	0.986412	0.901927	0.106059	0.0899437	0.00663924	0.00795932	0.821372	0.993361	0.893941	0.910056	710155	722957	0.992041	0.991033	0.91834	0.0746722	0.0885434	0.00518068	0.00430736	0.84901	0.994819	0.925328	0.911457	572228	563650	0.995693	0.989473	0.851481	0.137486	0.159273	0.0059239	0.00498908	0.741373	0.994076	0.862514	0.840727	371255
0.971272	0.980384	0.0238455	0.0153488	0.042301	0.0647369	0.961524	0.957699	0.976154	0.984651	5428706	5475959	0.935263	0.982424	0.907236	0.0766476	0.108327	0.0115132	0.00789559	0.830222	0.988487	0.923352	0.891673	717691	693068	0.992104	0.990259	0.933802	0.0788707	0.053172	0.00416944	0.00634326	0.875824	0.995831	0.921129	0.946828	540303	555377	0.993657	0.984629	0.818477	0.165947	0.196527	0.00884369	0.00720573	0.692731	0.991156	0.834053	0.803473	321137
0.975398	0.98336	0.0240176	0.00915022	0.0263065	0.0671602	0.967265	0.973694	0.975982	0.99085	5589156	5674297	0.93284	0.985314	0.913248	0.0744939	0.0986901	0.00923551	0.00680561	0.840346	0.990764	0.925506	0.90131	653389	636307	0.993194	0.991575	0.935115	0.0528712	0.0765973	0.00538074	0.00362739	0.878138	0.994619	0.947129	0.923403	500866	488319	0.996373	0.983297	0.821855	0.11292	0.234434	0.012334	0.00516436	0.697584	0.987666	0.88708	0.765566	383408
0.982391	0.988731	0.0102857	0.0122504	0.0436503	0.0368378	0.977713	0.95635	0.989714	0.98775	6606901	6593786	0.963162	0.986838	0.915676	0.0467199	0.119074	0.0104428	0.00381171	0.844467	0.989557	0.95328	0.880926	685345	633327	0.996188	0.992784	0.940188	0.0768715	0.0421092	0.00265646	0.00502013	0.887128	0.997344	0.923128	0.957891	500199	519035	0.99498	0.988501	0.791745	0.229753	0.185522	0.00512423	0.00669968	0.65528	0.994876	0.770247	0.814478	226717
0.97193	0.980696	0.0238627	0.0147017	0.0394697	0.0630763	0.962124	0.96053	0.976137	0.985298	5551338	5603437	0.936924	0.977763	0.863353	0.176553	0.0926768	0.00784464	0.0163258	0.759561	0.992155	0.823447	0.907323	593935	654433	0.983674	0.984651	0.880762	0.0536848	0.176297	0.012906	0.0034536	0.78693	0.987094	0.946315	0.823703	527938	459534	0.996546	0.984328	0.840256	0.128593	0.188746	0.0100656	0.00640792	0.724518	0.989934	0.871407	0.811254	389747
0.980508	0.987393	0.0146415	0.0105649	0.0361636	0.0496224	0.975099	0.963836	0.985359	0.989435	6473727	6500510	0.950378	0.988669	0.929256	0.052033	0.0887316	0.00786375	0.00444811	0.867859	0.992136	0.947967	0.911268	685325	658794	0.995552	0.993135	0.940812	0.0709101	0.047167	0.00286937	0.00441714	0.888238	0.997131	0.92909	0.952833	480527	492807	0.995583	0.988524	0.810546	0.16657	0.211114	0.00676893	0.00506395	0.681444	0.993231	0.83343	0.788886	261138
0.977807	0.985392	0.0175691	0.0116296	0.0369911	0.0551605	0.971204	0.963009	0.982431	0.98837	6001747	6038032	0.944839	0.982335	0.885995	0.14327	0.0826695	0.00672502	0.0124077	0.795325	0.993275	0.85673	0.91733	593024	634971	0.987592	0.988272	0.907872	0.0533671	0.127839	0.00902107	0.003489	0.831288	0.990979	0.946633	0.872161	525090	483781	0.996511	0.986285	0.84814	0.122056	0.179707	0.0087735	0.00558552	0.736322	0.991227	0.877944	0.820293	370024
0.982027	0.988661	0.0151189	0.00753069	0.0290785	0.0571293	0.977576	0.970922	0.984881	0.992469	6975852	7029599	0.942871	0.987516	0.906886	0.100377	0.0857334	0.00611417	0.00726655	0.829635	0.993886	0.899623	0.914267	587577	597141	0.992733	0.99167	0.925319	0.056698	0.0919912	0.00553098	0.00328882	0.861017	0.994469	0.943302	0.908009	502211	483421	0.996711	0.988639	0.84622	0.115063	0.189251	0.00756412	0.00422753	0.733432	0.992436	0.884937	0.810749	340695
0.978539	0.986275	0.0169241	0.0105044	0.0379642	0.0601455	0.972922	0.962036	0.983076	0.989496	6812088	6856572	0.939854	0.985438	0.896726	0.122419	0.0832744	0.00618858	0.00947202	0.812787	0.993811	0.877581	0.916726	602826	629715	0.990528	0.990575	0.91319	0.0514703	0.119612	0.00710608	0.00285032	0.840248	0.992894	0.94853	0.880388	492185	456827	0.99715	0.98838	0.832898	0.153436	0.180333	0.00659682	0.00544091	0.713647	0.993403	0.846564	0.819667	308835
0.975119	0.983353	0.0203999	0.0128642	0.0383369	0.059889	0.967252	0.961663	0.9796	0.987136	6658700	6709923	0.940111	0.9848	0.907976	0.0957081	0.0883107	0.00792028	0.0086476	0.831461	0.99208	0.904292	0.911689	735664	741682	0.991352	0.9901	0.925044	0.0693082	0.0805356	0.0057268	0.00487316	0.860541	0.994273	0.930692	0.919464	594271	587102	0.995127	0.986698	0.848807	0.113654	0.185681	0.0088886	0.00501806	0.737329	0.991111	0.886346	0.814319	410129
0.976829	0.984425	0.0179328	0.0132057	0.0385261	0.0518406	0.969328	0.961474	0.982067	0.986794	4559990	4581939	0.948159	0.978507	0.884264	0.144233	0.0852756	0.0084669	0.0152033	0.792539	0.991533	0.855767	0.914724	551588	589589	0.984797	0.985674	0.900738	0.0433618	0.148991	0.0122096	0.00318996	0.819402	0.98779	0.956638	0.851009	469358	417533	0.99681	0.985117	0.797554	0.214285	0.190244	0.00715451	0.00829564	0.663277	0.992845	0.785715	0.809756	222472
0.980924	0.98764	0.0166369	0.00804655	0.0274764	0.055646	0.975581	0.972524	0.983363	0.991953	6020842	6073438	0.944354	0.984947	0.893552	0.090595	0.121758	0.00941334	0.00678204	0.807586	0.990587	0.909405	0.878242	563775	544456	0.993218	0.991664	0.926352	0.0616261	0.0853655	0.00518271	0.0036524	0.862808	0.994817	0.938374	0.914635	449198	437834	0.996348	0.987151	0.803971	0.194502	0.197551	0.00670619	0.00657855	0.6722	0.993294	0.805498	0.802449	257326
0.977395	0.985273	0.018392	0.0110342	0.0367396	0.0601947	0.970974	0.96326	0.981608	0.988966	6315167	6362503	0.939805	0.981151	0.889707	0.0958999	0.124235	0.0117753	0.008831	0.801326	0.988225	0.9041	0.875765	716997	694526	0.991169	0.989598	0.921284	0.0667465	0.0903833	0.00647074	0.00466596	0.854055	0.993529	0.933254	0.909617	552724	538725	0.995334	0.985629	0.773671	0.246726	0.204796	0.00653891	0.0083014	0.630884	0.993461	0.753274	0.795204	255107
0.976251	0.983885	0.0233426	0.00877981	0.0249199	0.0645113	0.968281	0.97508	0.976657	0.99122	5825639	5912504	0.935489	0.981996	0.895309	0.122411	0.0862401	0.0079643	0.011726	0.810461	0.992036	0.877589	0.91376	671045	698703	0.988274	0.988246	0.909831	0.0521841	0.125226	0.00905558	0.00350233	0.834578	0.990944	0.947816	0.874774	539942	498332	0.996498	0.983585	0.846991	0.0879196	0.209427	0.0126665	0.00464657	0.734592	0.987334	0.91208	0.790573	457740
0.977733	0.985692	0.0164838	0.0121223	0.0427498	0.0574894	0.971788	0.95725	0.983516	0.987878	7090878	7122323	0.942511	0.985842	0.913587	0.0786652	0.0940306	0.00845488	0.00696577	0.840921	0.991545	0.921335	0.905969	754499	741916	0.993034	0.992023	0.934137	0.0708175	0.0608558	0.00390334	0.00458784	0.876413	0.996097	0.929183	0.939144	550137	556035	0.995412	0.986925	0.80798	0.165471	0.216932	0.00788021	0.00565283	0.677824	0.99212	0.834529	0.783068	320828
0.97877	0.986314	0.0215957	0.00564702	0.0199185	0.0732064	0.972998	0.980081	0.978404	0.994353	7196190	7313493	0.926794	0.967013	0.764416	0.257333	0.212524	0.0155651	0.019896	0.618667	0.984435	0.742667	0.787476	635688	674042	0.980104	0.979978	0.83806	0.0265399	0.264274	0.0196561	0.0015195	0.721259	0.980344	0.97346	0.735726	658676	497817	0.998481	0.979824	0.742157	0.283751	0.22999	0.00903933	0.0119541	0.590024	0.990961	0.716249	0.77001	352724
0.98084	0.988018	0.0160725	0.00785648	0.0317325	0.0633234	0.976321	0.968267	0.983928	0.992144	8881843	8956008	0.936677	0.980138	0.848126	0.17941	0.122426	0.00829758	0.0129433	0.736301	0.991702	0.82059	0.877574	704949	753903	0.987057	0.98671	0.868938	0.0533479	0.196984	0.0113351	0.00262696	0.76825	0.988665	0.946652	0.803016	612020	519158	0.997373	0.985786	0.81725	0.149997	0.213072	0.00893952	0.00584436	0.690975	0.99106	0.850003	0.786928	450514
0.976814	0.984818	0.0172026	0.0131525	0.0426804	0.0553134	0.970091	0.95732	0.982797	0.986847	6585117	6612254	0.944687	0.984533	0.898821	0.114566	0.0873814	0.00713145	0.00961306	0.816235	0.992869	0.885434	0.912619	650539	670512	0.990387	0.990401	0.922706	0.0717865	0.0827372	0.00550792	0.00472625	0.856503	0.994492	0.928213	0.917263	539769	533401	0.995274	0.986309	0.827742	0.153955	0.189786	0.00801667	0.00623891	0.706109	0.991983	0.846045	0.810214	350832
0.973558	0.982198	0.0281223	0.00726084	0.0213862	0.0795786	0.965018	0.978614	0.971878	0.992739	5712703	5835327	0.920421	0.981185	0.89215	0.0746242	0.138773	0.0136909	0.00689901	0.805298	0.986309	0.925376	0.861227	702537	653836	0.993101	0.989757	0.924684	0.0729624	0.0776586	0.00567933	0.00531082	0.859918	0.994321	0.927038	0.922341	530025	527340	0.994689	0.983482	0.77913	0.17674	0.26051	0.0106401	0.00651118	0.638176	0.98936	0.82326	0.73949	306314
0.974966	0.983236	0.0194825	0.01403	0.0415756	0.0571133	0.967025	0.958424	0.980517	0.98597	5575714	5606720	0.942887	0.983455	0.903422	0.0699658	0.12171	0.011697	0.00638413	0.823856	0.988303	0.930034	0.87829	659784	623076	0.993616	0.991282	0.935173	0.0837969	0.0450542	0.00318555	0.00615697	0.87824	0.996814	0.916203	0.954946	493117	513969	0.993843	0.985819	0.830499	0.156282	0.182312	0.00807877	0.00672081	0.710131	0.991921	0.843718	0.817688	318163
0.981142	0.987908	0.0165187	0.0076255	0.0273155	0.0578338	0.976105	0.972684	0.983481	0.992374	6658972	6719186	0.942166	0.987432	0.916535	0.0637349	0.10238	0.00849698	0.00508874	0.84593	0.991503	0.936265	0.89762	659464	632244	0.994911	0.992457	0.936071	0.0850453	0.0418152	0.00256464	0.00544672	0.879825	0.997435	0.914955	0.958185	494366	517724	0.994553	0.987244	0.814675	0.133048	0.231657	0.00873563	0.00446564	0.687301	0.991264	0.866952	0.768343	313015
0.977449	0.985097	0.0177414	0.0120477	0.0376773	0.0548115	0.970632	0.962323	0.982259	0.987952	6687074	6725836	0.945189	0.982352	0.898887	0.077911	0.123176	0.0120442	0.00727919	0.816344	0.987956	0.922089	0.876824	793006	754078	0.992721	0.988607	0.92042	0.0889156	0.0700508	0.00534968	0.00692001	0.852573	0.99465	0.911084	0.929949	627987	640990	0.99308	0.986433	0.801934	0.189266	0.206676	0.00740617	0.00664176	0.669357	0.992594	0.810734	0.793324	306881
0.970513	0.980432	0.0295218	0.00940822	0.0293755	0.0883687	0.961615	0.970624	0.970478	0.990592	6184807	6312990	0.911631	0.981961	0.879169	0.114721	0.126856	0.0102982	0.00919569	0.784391	0.989702	0.885279	0.873144	623383	614838	0.990804	0.98989	0.91458	0.0465867	0.121213	0.00791501	0.00281832	0.842605	0.992085	0.953413	0.878787	510827	470843	0.997182	0.983452	0.816807	0.154306	0.210171	0.0102647	0.00706122	0.690342	0.989735	0.845694	0.789829	387398
0.977326	0.985776	0.021599	0.00673751	0.0270589	0.0829993	0.97195	0.972941	0.978401	0.993262	7092979	7200718	0.917001	0.977285	0.823338	0.180321	0.172971	0.011835	0.0124408	0.699723	0.988165	0.819679	0.827029	573905	579051	0.987559	0.987464	0.885489	0.0309144	0.184829	0.0115688	0.00164401	0.79451	0.988431	0.969086	0.815171	533178	448496	0.998356	0.981896	0.768757	0.223087	0.23923	0.0098443	0.00899696	0.624374	0.990156	0.776913	0.76077	354692
0.974815	0.984213	0.0194649	0.0120821	0.0481555	0.0758878	0.968916	0.951845	0.980535	0.987918	9270238	9340037	0.924112	0.98622	0.88081	0.103211	0.134609	0.00839644	0.00622612	0.787007	0.991604	0.896789	0.865391	686365	662334	0.993774	0.992125	0.919533	0.0582669	0.101645	0.00534624	0.00293061	0.851051	0.994654	0.941733	0.898355	584279	557366	0.997069	0.988876	0.804533	0.173878	0.215957	0.00648526	0.00496323	0.672986	0.993515	0.826122	0.784043	340623
0.978681	0.985966	0.0141443	0.013923	0.043999	0.0446768	0.972321	0.956001	0.985856	0.986077	5309343	5310535	0.955323	0.984258	0.90733	0.122032	0.0612762	0.00551467	0.0116698	0.830379	0.994485	0.877968	0.938724	573910	613625	0.98833	0.990125	0.916013	0.0377987	0.125944	0.00821988	0.00225445	0.84504	0.99178	0.962201	0.874056	430714	391257	0.997746	0.986142	0.833283	0.111238	0.215676	0.00990932	0.00453475	0.714212	0.990091	0.888762	0.784324	308671
0.978691	0.986349	0.016968	0.0103125	0.0369817	0.0598086	0.973065	0.963018	0.983032	0.989687	6058649	6099668	0.940191	0.984905	0.896961	0.114214	0.0915781	0.00715394	0.00913199	0.813173	0.992846	0.885786	0.908422	563344	577740	0.990868	0.99114	0.92278	0.0656177	0.0885368	0.00545126	0.00394698	0.856632	0.994549	0.934382	0.911463	452411	441314	0.996053	0.986947	0.826276	0.132687	0.211053	0.00861222	0.00494341	0.703978	0.991388	0.867313	0.788947	306468
0.982023	0.988257	0.0145296	0.00894111	0.0293602	0.0471048	0.976786	0.97064	0.98547	0.991059	6436899	6473402	0.952895	0.985214	0.908289	0.101611	0.0815905	0.00708197	0.00899891	0.831986	0.992918	0.898389	0.91841	672370	687354	0.991001	0.991416	0.929275	0.0583338	0.0827942	0.00541512	0.00372252	0.867893	0.994585	0.941666	0.917206	518563	505093	0.996277	0.987719	0.843387	0.117912	0.19206	0.00816707	0.00460904	0.729188	0.991833	0.882088	0.80794	345184
0.973409	0.983296	0.0225773	0.0107589	0.0427189	0.0865723	0.967142	0.957281	0.977423	0.989241	7920354	8016122	0.913428	0.984639	0.872701	0.145933	0.107833	0.00678209	0.00956097	0.774152	0.993218	0.854067	0.892167	590810	617166	0.990439	0.990255	0.896946	0.0406738	0.157817	0.00831494	0.0018935	0.813148	0.991685	0.959326	0.842183	504129	442570	0.998107	0.988609	0.840801	0.113162	0.200692	0.00781764	0.00398831	0.72533	0.992182	0.886838	0.799308	376732
0.979563	0.986548	0.0180021	0.00885895	0.0282804	0.0563287	0.973454	0.97172	0.981998	0.991141	5622336	5674684	0.943671	0.982906	0.89447	0.117972	0.0927311	0.0080669	0.0105301	0.809088	0.991933	0.882028	0.907269	593738	610729	0.98947	0.989124	0.912835	0.0499936	0.121537	0.00838151	0.0032047	0.839647	0.991618	0.950006	0.878463	482060	445757	0.996795	0.985759	0.815544	0.163017	0.204825	0.00842596	0.00638422	0.688538	0.991574	0.836983	0.795175	294388
0.978756	0.986111	0.0203015	0.00739275	0.0243925	0.0650402	0.972602	0.975608	0.979698	0.992607	5533800	5606715	0.93496	0.982118	0.893832	0.100502	0.111762	0.0103367	0.00918957	0.808044	0.989663	0.899498	0.888238	617294	609567	0.99081	0.989645	0.920557	0.0455521	0.11101	0.00799458	0.00307069	0.852807	0.992005	0.954448	0.88899	491585	457871	0.996929	0.983213	0.762608	0.202854	0.269061	0.0102731	0.00712456	0.616303	0.989727	0.797146	0.730939	268701
0.977552	0.985405	0.0147383	0.0144526	0.048127	0.0490451	0.971229	0.951873	0.985262	0.985547	5794595	5796275	0.950955	0.984006	0.902395	0.0787121	0.115738	0.0105215	0.00689316	0.822149	0.989478	0.921288	0.884262	630137	604812	0.993107	0.992288	0.941499	0.0689836	0.0477803	0.00333604	0.00491833	0.889464	0.996664	0.931016	0.95222	491123	502308	0.995082	0.985064	0.790356	0.222212	0.196664	0.00715128	0.00833577	0.653378	0.992849	0.777788	0.803336	264126
0.977205	0.985639	0.0185139	0.010172	0.0396051	0.0703682	0.971685	0.960395	0.981486	0.989828	8388477	8459772	0.929632	0.983573	0.878531	0.115859	0.127009	0.00926494	0.00835272	0.783374	0.990735	0.884141	0.872991	722257	713149	0.991647	0.99065	0.915213	0.0621965	0.106314	0.00634467	0.00354712	0.84368	0.993655	0.937804	0.893686	599354	571158	0.996453	0.987064	0.835293	0.140267	0.187795	0.00788498	0.00557681	0.71717	0.992115	0.859733	0.812205	428659
0.972249	0.98081	0.0268843	0.0113731	0.0300789	0.0693136	0.962343	0.969921	0.973116	0.988627	5194289	5277085	0.930686	0.980417	0.892182	0.118604	0.0967646	0.00955891	0.0119773	0.805351	0.990441	0.881396	0.903235	649556	665651	0.988023	0.988656	0.916918	0.03977	0.122655	0.00936191	0.00279191	0.846583	0.990638	0.96023	0.877345	516661	472064	0.997208	0.983686	0.840288	0.124577	0.192135	0.0107332	0.00645002	0.724566	0.989267	0.875423	0.807865	384678
0.970553	0.97949	0.0297378	0.0111056	0.0286807	0.0745757	0.959804	0.971319	0.970262	0.988894	5060436	5157613	0.925424	0.976672	0.863745	0.143149	0.129249	0.0120117	0.0134989	0.760168	0.987988	0.856851	0.870751	604345	614149	0.986501	0.986098	0.90063	0.0412297	0.150861	0.0119805	0.00292638	0.819224	0.98802	0.95877	0.849139	528054	467673	0.997074	0.981268	0.80659	0.155777	0.227832	0.012084	0.00759146	0.67587	0.987916	0.844223	0.772168	360020
0.977762	0.985799	0.0180027	0.0103692	0.0377964	0.0643089	0.971996	0.962204	0.981997	0.989631	5641804	5685660	0.935691	0.985926	0.905027	0.110258	0.0791539	0.0062342	0.00896285	0.826529	0.993766	0.889742	0.920846	526771	545186	0.991037	0.992332	0.928265	0.0565386	0.0864503	0.00495575	0.00314402	0.866132	0.995044	0.943461	0.91355	392850	380395	0.996856	0.987977	0.81914	0.144031	0.21465	0.00768631	0.00474603	0.693681	0.992314	0.855969	0.78535	250780
0.978569	0.985619	0.0196522	0.00905377	0.0267418	0.056858	0.971645	0.973258	0.980348	0.990946	5352578	5410444	0.943142	0.981713	0.893447	0.125847	0.0863881	0.00794638	0.0120485	0.807415	0.992054	0.874153	0.913612	606102	633461	0.987952	0.988141	0.906446	0.0524015	0.131281	0.00924222	0.00340194	0.828899	0.990758	0.947598	0.868719	477648	437888	0.996598	0.985317	0.828243	0.123536	0.214948	0.0101009	0.00522537	0.706839	0.989899	0.876464	0.785052	325697
0.967953	0.979747	0.028492	0.0118724	0.0460827	0.10548	0.960299	0.953917	0.971508	0.988128	7521336	7650004	0.89452	0.980193	0.859064	0.073455	0.199254	0.0160684	0.00517601	0.752947	0.983932	0.926545	0.800746	722805	624668	0.994824	0.991599	0.929026	0.0857046	0.0557609	0.00345484	0.00547289	0.867459	0.996545	0.914295	0.944239	558312	576597	0.994527	0.986979	0.789689	0.182844	0.235992	0.00778386	0.00565071	0.652467	0.992216	0.817156	0.764008	306777
0.973735	0.982301	0.0267079	0.00852119	0.024943	0.0755095	0.965218	0.975057	0.973292	0.991479	5198220	5295353	0.92449	0.983654	0.896218	0.127424	0.078824	0.00657093	0.0111621	0.811951	0.993429	0.872576	0.921176	541789	571965	0.988838	0.989969	0.912772	0.038002	0.131661	0.00841729	0.00220672	0.839541	0.991583	0.961998	0.868339	427407	385795	0.997793	0.985307	0.851526	0.0904684	0.199524	0.0110123	0.00442379	0.741442	0.988988	0.909532	0.800476	372201
0.973515	0.983308	0.02026	0.0130971	0.0508151	0.0769971	0.967165	0.949185	0.97974	0.986903	8782573	8846783	0.923003	0.986906	0.896353	0.108092	0.099158	0.00665482	0.00732217	0.812173	0.993345	0.891908	0.900842	698320	705315	0.992678	0.992196	0.923466	0.0676296	0.0852697	0.00462257	0.0036006	0.857814	0.995377	0.93237	0.91473	571891	561071	0.996399	0.988244	0.845543	0.0912007	0.209481	0.00883958	0.00336606	0.732416	0.99116	0.908799	0.790519	452232
0.976525	0.985525	0.0200332	0.00885399	0.0386884	0.0843318	0.971463	0.961312	0.979967	0.991146	7376675	7460826	0.915668	0.983214	0.865775	0.154616	0.112827	0.00735584	0.0105446	0.763318	0.992644	0.845384	0.887173	558281	585878	0.989455	0.989836	0.892551	0.040793	0.165444	0.0087544	0.00189105	0.805952	0.991246	0.959207	0.834556	462810	402667	0.998109	0.988218	0.827191	0.149351	0.195008	0.00706545	0.00513076	0.705307	0.992935	0.850649	0.804992	320494
0.979634	0.986947	0.0193531	0.00667212	0.0240689	0.0675652	0.97423	0.975931	0.980647	0.993328	6199232	6279396	0.932435	0.982743	0.888118	0.072843	0.147767	0.0128234	0.00585159	0.798752	0.987177	0.927157	0.852233	642790	590846	0.994148	0.991868	0.930731	0.0594876	0.0788491	0.00496489	0.00367341	0.870437	0.995035	0.940512	0.921151	474349	464584	0.996327	0.983066	0.749454	0.23137	0.268787	0.00962759	0.00789771	0.599302	0.990372	0.76863	0.731213	277033
0.978987	0.986087	0.0183108	0.00947648	0.0295001	0.0559468	0.972555	0.9705	0.981689	0.990524	6395094	6452644	0.944053	0.980565	0.878081	0.137176	0.106113	0.00904152	0.0120721	0.78266	0.990958	0.862824	0.893887	666056	690035	0.987928	0.987188	0.905258	0.0570012	0.129579	0.00974469	0.00397977	0.826914	0.990255	0.942999	0.870421	598223	552181	0.99602	0.985918	0.820871	0.17025	0.18782	0.00776328	0.00689409	0.696168	0.992237	0.82975	0.81218	337952
0.977576	0.985635	0.021436	0.00719178	0.0260563	0.0748471	0.971676	0.973944	0.978564	0.992808	7205169	7310049	0.925153	0.981835	0.862379	0.16356	0.110022	0.00754947	0.0118892	0.758054	0.992451	0.83644	0.889978	594643	632704	0.988111	0.987694	0.885603	0.0553125	0.166526	0.0100223	0.00295803	0.794692	0.989978	0.944687	0.833474	531425	468863	0.997042	0.98656	0.849595	0.0976788	0.19731	0.00974049	0.00431312	0.738517	0.99026	0.902321	0.80269	439734
0.974793	0.982606	0.0241534	0.010541	0.0280506	0.0628387	0.965806	0.971949	0.975847	0.989459	5249045	5322266	0.937161	0.981219	0.896316	0.105407	0.101953	0.010136	0.0105158	0.812113	0.989864	0.894593	0.898047	659419	661965	0.989484	0.988826	0.91648	0.048074	0.11642	0.00863404	0.00332704	0.845837	0.991366	0.951926	0.88358	506158	469817	0.996673	0.984393	0.807975	0.153449	0.227238	0.0100446	0.00621561	0.677818	0.989955	0.846551	0.772762	309944
0.974795	0.983559	0.0206344	0.0122118	0.0404886	0.0670892	0.96765	0.959511	0.979366	0.987788	5547076	5594781	0.932911	0.984575	0.914781	0.0680955	0.101724	0.0102892	0.00666351	0.842947	0.989711	0.931904	0.898276	669823	645652	0.993336	0.992133	0.937182	0.0595169	0.0660966	0.00442962	0.00396261	0.881789	0.99557	0.940483	0.933903	456680	453485	0.996037	0.984826	0.791744	0.170938	0.24236	0.00955924	0.00618238	0.655278	0.990441	0.829062	0.75764	276688
0.979692	0.987235	0.016505	0.00899733	0.0353719	0.0634776	0.974791	0.964628	0.983495	0.991003	8078060	8139725	0.936522	0.984346	0.881442	0.081779	0.152504	0.0111802	0.00556491	0.788016	0.98882	0.918221	0.847496	700000	646083	0.994435	0.992342	0.929345	0.0694951	0.071813	0.00411981	0.00397747	0.868015	0.99588	0.930505	0.928187	553187	551809	0.996023	0.986685	0.768283	0.253222	0.208937	0.00600758	0.00769957	0.623749	0.993992	0.746778	0.791063	284459
0.980397	0.987123	0.0179479	0.00775256	0.0249955	0.0565741	0.974574	0.975004	0.982052	0.992247	5483222	5540147	0.943426	0.984982	0.909868	0.0791914	0.100816	0.00926115	0.00711916	0.83464	0.990739	0.920809	0.899184	610397	596062	0.992881	0.991697	0.934952	0.0599399	0.0701006	0.00480313	0.00406557	0.87785	0.995197	0.94006	0.929899	464632	459610	0.995934	0.986722	0.815468	0.155171	0.21192	0.00817314	0.00559699	0.688431	0.991827	0.844829	0.78808	269559
0.974044	0.982908	0.0208279	0.0133274	0.0423916	0.0651686	0.966391	0.957608	0.979172	0.986673	6278183	6326274	0.934831	0.971595	0.794594	0.285077	0.10575	0.00703806	0.0233424	0.659192	0.992962	0.714923	0.89425	509949	637862	0.976658	0.978629	0.825432	0.0408413	0.275568	0.0202886	0.00231273	0.702754	0.979711	0.959159	0.724432	578898	437229	0.997687	0.983824	0.850917	0.1267	0.170348	0.0100076	0.00709217	0.740518	0.989992	0.8733	0.829652	461837
0.974525	0.983795	0.0223682	0.00996315	0.0372313	0.0808162	0.968107	0.962769	0.977632	0.990037	8276099	8381113	0.919184	0.980336	0.857373	0.126753	0.157933	0.0118897	0.00922645	0.750353	0.98811	0.873247	0.842067	743694	717140	0.990774	0.987966	0.893419	0.0708752	0.139645	0.00865646	0.00408707	0.807368	0.991344	0.929125	0.860355	621170	575194	0.995913	0.985246	0.796005	0.180591	0.226099	0.00871603	0.0065892	0.661136	0.991284	0.819409	0.773901	394115
0.97404	0.983406	0.0194362	0.013735	0.0497058	0.0692893	0.967354	0.950294	0.980564	0.986265	7303406	7345870	0.930711	0.981316	0.883478	0.0703607	0.158316	0.0144222	0.0058537	0.791277	0.985578	0.929639	0.841684	788039	713481	0.994146	0.991299	0.928692	0.0811928	0.0612078	0.00393669	0.00532819	0.866877	0.996063	0.918807	0.938792	565124	577416	0.994672	0.984558	0.737271	0.304644	0.215437	0.00614084	0.00976191	0.583871	0.993859	0.695356	0.784563	258595
0.971494	0.980946	0.0248296	0.0132086	0.0396822	0.0728746	0.962605	0.960318	0.97517	0.986791	5788181	5857158	0.927125	0.984314	0.897214	0.101931	0.103639	0.00856872	0.00841276	0.813589	0.991431	0.898069	0.896361	594494	593363	0.991587	0.991241	0.930317	0.0693156	0.0700496	0.00469951	0.00464684	0.869713	0.9953	0.930684	0.92995	489396	489010	0.995353	0.984214	0.849922	0.0947916	0.199	0.0116824	0.00495766	0.739012	0.988318	0.905208	0.801	434387
0.97735	0.984667	0.0203142	0.0103019	0.029381	0.0568705	0.969796	0.970619	0.979686	0.989698	4732433	4780798	0.943129	0.985399	0.920149	0.0570816	0.101548	0.0104398	0.00561887	0.852107	0.98956	0.942918	0.898452	603018	574581	0.994381	0.991832	0.942412	0.0724802	0.0422095	0.00317398	0.00561431	0.891096	0.996826	0.92752	0.957791	449378	464044	0.994386	0.984993	0.830161	0.118494	0.215532	0.0105144	0.00517199	0.709637	0.989486	0.881506	0.784468	301101
0.973711	0.982623	0.0239512	0.0107131	0.0337556	0.0733556	0.96584	0.966244	0.976049	0.989287	7019889	7115099	0.926644	0.978776	0.861525	0.135602	0.141328	0.0117652	0.0112199	0.756736	0.988235	0.864398	0.858672	718376	713617	0.98878	0.987924	0.90588	0.0477572	0.136177	0.00975694	0.0031248	0.827953	0.990243	0.952243	0.863823	628562	570197	0.996875	0.983695	0.815664	0.158321	0.208791	0.00994578	0.00710976	0.68871	0.990054	0.841679	0.791209	425982
0.981489	0.988337	0.0145911	0.00871681	0.0338	0.0556296	0.976943	0.9662	0.985409	0.991283	6275458	6312868	0.94437	0.987206	0.912037	0.062977	0.111652	0.00897098	0.00481734	0.838297	0.991029	0.937023	0.888348	592155	561395	0.995183	0.993163	0.941343	0.0611914	0.056108	0.0034634	0.00379637	0.889187	0.996537	0.938809	0.943892	460968	463464	0.996204	0.987502	0.792265	0.199796	0.215517	0.0067485	0.00613707	0.655993	0.993252	0.800204	0.784483	240955
0.980402	0.98732	0.0163085	0.0090238	0.0309686	0.054986	0.974958	0.969031	0.983691	0.990976	5373568	5413362	0.945014	0.98266	0.890657	0.0905285	0.127395	0.0111781	0.00764852	0.802869	0.988822	0.909472	0.872605	564825	541929	0.992351	0.99101	0.931253	0.0479067	0.0886936	0.00633081	0.00328305	0.871351	0.993669	0.952093	0.911306	466302	446326	0.996717	0.984524	0.786194	0.234219	0.192276	0.00703487	0.00902072	0.647709	0.992965	0.765781	0.807724	245860
0.980421	0.987456	0.0152559	0.00981668	0.0351385	0.0538451	0.975223	0.964861	0.984744	0.990183	5966172	5999126	0.946155	0.987656	0.922265	0.0585372	0.0961664	0.00844807	0.00495426	0.855743	0.991552	0.941463	0.903834	621059	596236	0.995046	0.993284	0.941227	0.0668779	0.0505266	0.00303663	0.00408547	0.888979	0.996963	0.933122	0.949473	434167	441775	0.995915	0.987044	0.821437	0.117644	0.231613	0.00929704	0.00413377	0.696982	0.990703	0.882356	0.768387	297319
0.981344	0.987891	0.0152664	0.00893065	0.0301872	0.0508296	0.976072	0.969813	0.984734	0.991069	6434132	6475529	0.94917	0.987	0.913532	0.0765022	0.0962204	0.00789859	0.00615666	0.840828	0.992101	0.923498	0.90378	636674	623080	0.993843	0.992345	0.934609	0.0710553	0.0596578	0.00368801	0.00444311	0.877245	0.996312	0.928945	0.940342	487480	493461	0.995557	0.988286	0.819499	0.184244	0.176724	0.0059004	0.00620629	0.694196	0.9941	0.815756	0.823276	270637
0.97577	0.984079	0.0197631	0.0120479	0.0386835	0.0623785	0.968658	0.961316	0.980237	0.987952	5980133	6027201	0.937621	0.986333	0.906032	0.105667	0.0819598	0.00635005	0.00838661	0.828206	0.99365	0.894333	0.91804	566241	581251	0.991613	0.991581	0.927056	0.0554125	0.0898359	0.00559773	0.00333453	0.864031	0.994402	0.944588	0.910164	463768	446867	0.996665	0.987489	0.829906	0.157	0.182788	0.00708306	0.00590464	0.709264	0.992917	0.843	0.817212	294658
0.981476	0.988812	0.0146209	0.00773105	0.0376779	0.0693899	0.977872	0.962322	0.985379	0.992269	9107558	9171239	0.93061	0.99037	0.90578	0.103393	0.0848561	0.00452567	0.00562214	0.827787	0.995474	0.896607	0.915144	558404	569949	0.994378	0.993913	0.914562	0.0437774	0.123619	0.00475747	0.00154907	0.842575	0.995243	0.956223	0.876381	410397	376130	0.998451	0.989743	0.805731	0.123083	0.254766	0.00745232	0.00307322	0.674664	0.992548	0.876917	0.745234	315105
0.981897	0.988624	0.00969567	0.0130509	0.0505756	0.0379442	0.977504	0.949424	0.990304	0.986949	6941760	6918241	0.962056	0.984672	0.901994	0.0898708	0.105996	0.00906547	0.0075616	0.821484	0.990935	0.910129	0.894004	687166	674991	0.992438	0.992224	0.938432	0.0777486	0.0448088	0.00297097	0.00532649	0.884006	0.997029	0.922251	0.955191	540363	559663	0.994674	0.987464	0.748437	0.294404	0.203183	0.00488409	0.007967	0.598002	0.995116	0.705596	0.796817	203826
0.974954	0.982995	0.0247342	0.00915328	0.0259446	0.0681425	0.966558	0.974055	0.975266	0.990847	6167844	6266382	0.931857	0.985283	0.915215	0.0458233	0.120689	0.0118921	0.00419335	0.843684	0.988108	0.954177	0.879311	762622	702786	0.995807	0.991716	0.942027	0.074112	0.0412619	0.00312376	0.00579422	0.890407	0.996876	0.925888	0.958738	592678	613706	0.994206	0.984283	0.803722	0.14606	0.240918	0.0106128	0.00574753	0.671852	0.989387	0.85394	0.759082	357885
0.981952	0.988634	0.0148406	0.00786758	0.0306212	0.0566101	0.977523	0.969379	0.985159	0.992132	6661137	6708285	0.94339	0.986569	0.911729	0.0616363	0.113436	0.00958309	0.00494265	0.837777	0.990417	0.938364	0.886564	658724	622361	0.995057	0.99271	0.93582	0.0662066	0.0621437	0.00373413	0.00399453	0.879382	0.996266	0.933793	0.937856	477136	479212	0.996005	0.986999	0.77335	0.219622	0.233554	0.00695647	0.00642814	0.630456	0.993044	0.780378	0.766446	243657
0.976657	0.983963	0.0236994	0.00825386	0.0223616	0.0625423	0.968432	0.977638	0.976301	0.991746	5177334	5259242	0.937458	0.980783	0.891655	0.135497	0.0794326	0.00751033	0.0135589	0.804492	0.99249	0.864503	0.920567	615931	655875	0.986441	0.987096	0.902185	0.0384847	0.150249	0.011216	0.00256114	0.821801	0.988784	0.961515	0.849751	502127	443761	0.997439	0.985068	0.834651	0.132861	0.19549	0.0095735	0.00605792	0.716225	0.990426	0.867139	0.80451	335879
0.979883	0.98683	0.0143442	0.0119936	0.0388751	0.0462477	0.974002	0.961125	0.985656	0.988006	5527378	5540560	0.953752	0.985263	0.911405	0.0783409	0.0986236	0.00903729	0.0070349	0.83723	0.990963	0.921659	0.901376	609357	595947	0.992965	0.991719	0.936945	0.0702992	0.0556971	0.00388616	0.00497658	0.88137	0.996114	0.929701	0.944303	472107	479522	0.995023	0.986241	0.794233	0.215228	0.196076	0.00670351	0.00753158	0.658695	0.993296	0.784772	0.803924	239341
0.980955	0.987951	0.0170824	0.00696395	0.0266235	0.0634808	0.976189	0.973376	0.982918	0.993036	6963001	7034680	0.936519	0.987764	0.918113	0.0662872	0.0969746	0.00795064	0.00527027	0.848621	0.992049	0.933713	0.903025	672733	650623	0.99473	0.992977	0.935825	0.0792632	0.0485849	0.00276882	0.00465882	0.879389	0.997231	0.920737	0.951415	476630	492511	0.995341	0.987757	0.818958	0.114244	0.238472	0.00895161	0.00370648	0.69342	0.991048	0.885756	0.761528	322038
0.981955	0.988606	0.0152329	0.00752559	0.0289433	0.0573188	0.977468	0.971057	0.984767	0.992474	6376639	6426546	0.942681	0.987566	0.914336	0.110211	0.0597237	0.00455449	0.00884323	0.842191	0.995446	0.889789	0.940276	570544	602917	0.991157	0.992402	0.925048	0.0452541	0.102859	0.0056536	0.00234508	0.860548	0.994346	0.954746	0.897141	422541	397047	0.997655	0.988302	0.833163	0.110216	0.216683	0.00835397	0.00375815	0.714036	0.991646	0.889784	0.783317	301459
0.977098	0.98527	0.0208359	0.00854773	0.0303213	0.071649	0.970967	0.969679	0.979164	0.991452	6039378	6115170	0.928351	0.984922	0.891884	0.102464	0.113696	0.00857217	0.00763586	0.804866	0.991428	0.897536	0.886304	548575	541710	0.992364	0.991663	0.92381	0.0477776	0.102955	0.00612654	0.00268761	0.858408	0.993873	0.952222	0.897045	440511	414985	0.997312	0.98698	0.824536	0.168485	0.182327	0.00708172	0.00643928	0.701456	0.992918	0.831515	0.817673	292474
0.98018	0.986746	0.0159118	0.0105826	0.0315271	0.0469036	0.973838	0.968473	0.984088	0.989417	4964580	4991465	0.953096	0.983232	0.909539	0.0735037	0.106809	0.0110889	0.00738445	0.834087	0.988911	0.926496	0.893191	628339	605752	0.992616	0.991341	0.935952	0.061663	0.0664211	0.00482688	0.00446002	0.879614	0.995173	0.938337	0.933579	451212	448924	0.99554	0.985312	0.791581	0.21525	0.201469	0.0072967	0.00792767	0.655055	0.992703	0.78475	0.798531	232562
0.976789	0.984249	0.0199207	0.0115461	0.032571	0.0553417	0.968986	0.967429	0.980079	0.988454	5468099	5514823	0.944658	0.981439	0.891789	0.104319	0.11207	0.0105544	0.00974745	0.80471	0.989446	0.895681	0.88793	641985	636430	0.990253	0.98929	0.9266	0.0521782	0.0936929	0.00752495	0.00402129	0.863238	0.992475	0.947822	0.906307	555912	531563	0.995979	0.984247	0.78837	0.21272	0.210537	0.00812817	0.00823432	0.650669	0.991872	0.78728	0.789463	277020
0.977234	0.984814	0.0210764	0.00922329	0.0279467	0.0623477	0.970083	0.972053	0.978924	0.990777	5276859	5340753	0.937652	0.984422	0.911305	0.0716034	0.105169	0.010293	0.00677854	0.837062	0.989707	0.928397	0.894831	633402	610502	0.993221	0.990931	0.932513	0.0596316	0.0752119	0.00545943	0.0042619	0.873559	0.994541	0.940368	0.924788	479831	471881	0.995738	0.985048	0.805074	0.164565	0.223157	0.00920998	0.00633382	0.673744	0.99079	0.835435	0.776843	281492
0.979073	0.986113	0.0200549	0.00764036	0.0236608	0.0605188	0.972607	0.976339	0.979945	0.99236	6131776	6209457	0.939481	0.981918	0.891541	0.113948	0.102902	0.0093052	0.0104208	0.804307	0.990695	0.886052	0.897098	678444	686902	0.989579	0.988642	0.911249	0.0557302	0.119541	0.00843736	0.0036853	0.836967	0.991563	0.94427	0.880459	542335	505686	0.996315	0.985776	0.824385	0.133131	0.214129	0.00946117	0.00535479	0.701238	0.990539	0.866869	0.785871	347912
0.979165	0.986288	0.0167339	0.0106716	0.0339725	0.052568	0.972947	0.966028	0.983266	0.989328	5858162	5894280	0.947432	0.985531	0.908919	0.0940819	0.0880602	0.00757491	0.00814203	0.833044	0.992425	0.905918	0.91194	612297	616367	0.991858	0.991409	0.928958	0.057479	0.0842203	0.00549277	0.00364912	0.86734	0.994507	0.942521	0.91578	474375	460916	0.996351	0.987012	0.844484	0.134523	0.175515	0.00782605	0.00572623	0.730828	0.992174	0.865477	0.824485	330820
0.977375	0.985298	0.0204465	0.00889058	0.0300836	0.0673153	0.971021	0.969916	0.979553	0.991109	6836221	6916869	0.932685	0.98678	0.906732	0.0698192	0.115563	0.00901949	0.00520124	0.829378	0.990981	0.930181	0.884437	649342	617409	0.994799	0.992546	0.936371	0.075599	0.051345	0.00315574	0.00476066	0.880355	0.996844	0.924401	0.948655	516701	530258	0.995239	0.986441	0.860481	0.0958304	0.179181	0.0095703	0.00466959	0.755126	0.99043	0.90417	0.820819	455272
0.978536	0.985993	0.0202898	0.00764246	0.0254174	0.0655376	0.972374	0.974583	0.97971	0.992358	6357897	6439973	0.934462	0.983091	0.895511	0.127047	0.080733	0.0069394	0.0114475	0.810793	0.993061	0.872953	0.919267	658281	693206	0.988552	0.988279	0.904052	0.0522064	0.13583	0.00921658	0.00324931	0.824904	0.990783	0.947794	0.86417	533674	486588	0.996751	0.985135	0.817989	0.100816	0.249757	0.0115486	0.00391951	0.692031	0.988451	0.899184	0.750243	371829
0.974496	0.983203	0.0238449	0.0096457	0.0308931	0.0740319	0.966962	0.969107	0.976155	0.990354	6678935	6776087	0.925968	0.980681	0.870614	0.153084	0.104324	0.00819986	0.0126678	0.770873	0.9918	0.846916	0.895676	643053	680076	0.987332	0.987621	0.888317	0.0407854	0.172822	0.0108426	0.00222582	0.799073	0.989157	0.959215	0.827178	527420	454820	0.997774	0.985717	0.82316	0.124713	0.223108	0.00992353	0.00494821	0.699466	0.990076	0.875287	0.776892	379175
0.977124	0.985136	0.0189476	0.010747	0.0362305	0.0626453	0.970707	0.96377	0.981052	0.989253	6130379	6181623	0.937355	0.979317	0.859024	0.1382	0.143733	0.0114124	0.0109082	0.752886	0.988588	0.8618	0.856267	588757	584977	0.989092	0.988503	0.908819	0.0393337	0.137719	0.00973103	0.00251282	0.832876	0.990269	0.960666	0.862281	531562	477123	0.997487	0.984975	0.774772	0.256016	0.191783	0.00635287	0.00918654	0.632349	0.993647	0.743984	0.808217	255800
0.974959	0.98384	0.0206467	0.0116325	0.0404727	0.0702471	0.968193	0.959527	0.979353	0.988367	6851640	6914704	0.929753	0.982097	0.886591	0.0817862	0.142926	0.0126323	0.00678717	0.796286	0.987368	0.918214	0.857074	725356	677058	0.993213	0.990735	0.930304	0.0680004	0.0713862	0.00509116	0.00483333	0.869689	0.994909	0.932	0.928614	591557	589408	0.995167	0.985653	0.771671	0.254803	0.199904	0.00626112	0.0085488	0.628228	0.993739	0.745197	0.800096	269199
0.980048	0.987251	0.0179263	0.00751609	0.0274212	0.0636333	0.974824	0.972579	0.982074	0.992484	6494201	6563041	0.936367	0.98794	0.922036	0.0660051	0.0896205	0.00760091	0.00546822	0.85535	0.992399	0.933995	0.91038	653567	637042	0.994532	0.992711	0.935893	0.0647337	0.0634787	0.00382374	0.00390425	0.879511	0.996176	0.935266	0.936521	473970	474606	0.996096	0.987126	0.82855	0.117635	0.219078	0.0090459	0.00431932	0.707286	0.990954	0.882365	0.780922	332347
0.978398	0.985423	0.0169952	0.0121473	0.0349054	0.048391	0.971265	0.965095	0.983005	0.987853	6045798	6075614	0.951609	0.98422	0.916578	0.0696124	0.0968279	0.010249	0.00717496	0.846003	0.989751	0.930388	0.903172	785115	762149	0.992825	0.990144	0.932675	0.0798286	0.0544775	0.00424867	0.00638359	0.873843	0.995751	0.920171	0.945522	590592	606863	0.993616	0.986187	0.823093	0.149879	0.20227	0.00846806	0.00590325	0.69937	0.991532	0.850121	0.79773	329496
0.97386	0.982825	0.0214202	0.0128921	0.0414433	0.0675654	0.966231	0.958557	0.97858	0.987108	6146332	6199896	0.932435	0.983858	0.888693	0.112221	0.11039	0.00862229	0.00878198	0.799683	0.991378	0.887779	0.88961	587607	588819	0.991218	0.989853	0.918837	0.0621763	0.0993966	0.00675294	0.00406754	0.849859	0.993247	0.937824	0.900603	517362	496829	0.995932	0.986685	0.8457	0.140423	0.167735	0.00767978	0.00623408	0.732652	0.99232	0.859577	0.832265	355638
0.979442	0.98665	0.0160708	0.0106132	0.0357636	0.0534556	0.973653	0.964236	0.983929	0.989387	5620742	5651919	0.946544	0.984975	0.912091	0.076507	0.0990327	0.00935768	0.00706917	0.838389	0.990642	0.923493	0.900967	633286	617839	0.992931	0.99241	0.939834	0.0638415	0.0564623	0.00378711	0.00431353	0.886496	0.996213	0.936158	0.943538	459882	463507	0.995686	0.98621	0.806234	0.172044	0.214378	0.00810978	0.00618749	0.67537	0.99189	0.827956	0.785622	267313
0.978687	0.985721	0.017921	0.0106092	0.0314377	0.0523451	0.971845	0.968562	0.982079	0.989391	4912916	4949494	0.947655	0.986141	0.921665	0.0518883	0.103347	0.0102814	0.00490841	0.85471	0.989719	0.948112	0.896653	600810	568201	0.995092	0.992862	0.946199	0.0743937	0.0322713	0.00224553	0.00539501	0.897891	0.997754	0.925606	0.967729	428585	448089	0.994605	0.985665	0.828026	0.144974	0.19732	0.00884044	0.00611431	0.706523	0.99116	0.855026	0.80268	284081
0.973164	0.981498	0.0241076	0.0128321	0.034189	0.0630325	0.963668	0.965811	0.975892	0.987168	6053812	6123758	0.936967	0.978968	0.876648	0.160022	0.0833342	0.0074578	0.0155016	0.780386	0.992542	0.839978	0.916666	684521	747016	0.984498	0.985709	0.899113	0.046699	0.149246	0.0119715	0.00337202	0.816717	0.988029	0.953301	0.850754	628474	560869	0.996628	0.984394	0.845951	0.11514	0.18968	0.0105407	0.00588699	0.733029	0.989459	0.88486	0.81032	443974
0.980807	0.987474	0.0161997	0.00882432	0.0291579	0.0526258	0.975258	0.970842	0.9838	0.991176	5789906	5833312	0.947374	0.985004	0.914559	0.0695085	0.100837	0.00985043	0.00658307	0.842569	0.99015	0.930491	0.899163	677091	654294	0.993417	0.99138	0.934787	0.0564457	0.073818	0.00526895	0.00395998	0.87756	0.994731	0.943554	0.926182	505988	496672	0.99604	0.986148	0.795702	0.177756	0.22918	0.0082927	0.00604337	0.660718	0.991707	0.822244	0.77082	265472
0.978353	0.986156	0.0154373	0.0122455	0.0440644	0.0550874	0.97269	0.955936	0.984563	0.987755	6872578	6894858	0.944913	0.98367	0.892599	0.12094	0.093439	0.00757913	0.0100911	0.80603	0.992421	0.87906	0.906561	659050	679668	0.989909	0.990048	0.915732	0.0518742	0.114522	0.00741686	0.00315107	0.844562	0.992583	0.948126	0.885478	537705	502176	0.996849	0.987259	0.819824	0.191512	0.168517	0.00609325	0.00711431	0.694663	0.993907	0.808488	0.831483	306948
0.976292	0.984069	0.0236158	0.00812368	0.0239834	0.0676575	0.968638	0.976017	0.976384	0.991876	5621341	5710534	0.932342	0.98412	0.904972	0.0886597	0.101308	0.00929527	0.00803208	0.826437	0.990705	0.91134	0.898692	640690	631798	0.991968	0.990615	0.927227	0.0730475	0.072498	0.00499576	0.00503641	0.864328	0.995004	0.926953	0.927502	490869	491160	0.994964	0.9855	0.837985	0.112485	0.206308	0.0101776	0.00498854	0.721149	0.989822	0.887515	0.793692	359773
0.979022	0.986117	0.0190617	0.00864938	0.0270293	0.0582673	0.972614	0.972971	0.980938	0.991351	5517387	5575952	0.941733	0.983964	0.905947	0.0893535	0.0987047	0.00924187	0.00828837	0.828065	0.990758	0.910646	0.901295	629099	622639	0.991712	0.990667	0.926134	0.0494915	0.0970225	0.00669908	0.00325759	0.862429	0.993301	0.950509	0.902977	475704	451916	0.996742	0.985543	0.796582	0.181316	0.224358	0.00848106	0.0065066	0.661933	0.991519	0.818684	0.775642	267925
0.977921	0.986646	0.0145211	0.0121836	0.0583867	0.0689696	0.973645	0.941613	0.985479	0.987816	9691651	9714639	0.93103	0.985968	0.862361	0.152786	0.121941	0.00643889	0.00834529	0.758026	0.993561	0.847214	0.878059	587595	608988	0.991655	0.990714	0.888363	0.0628882	0.155565	0.00708551	0.00259278	0.799149	0.992914	0.937112	0.844435	513510	462726	0.997407	0.990063	0.806958	0.184862	0.20106	0.00536346	0.00483595	0.676386	0.994637	0.815138	0.79894	305118
0.977753	0.985513	0.0182255	0.0107192	0.0357686	0.0597567	0.97144	0.964231	0.981774	0.989281	6619806	6670419	0.940243	0.983178	0.894838	0.101781	0.108518	0.00946628	0.00881779	0.809689	0.990534	0.898219	0.891482	694778	689567	0.991182	0.989911	0.919359	0.0551311	0.10481	0.00716946	0.00358581	0.850753	0.992831	0.944869	0.89519	555957	526726	0.996414	0.986891	0.8091	0.184458	0.197241	0.00706624	0.00650837	0.679402	0.992934	0.815542	0.802759	299482
0.972476	0.982182	0.0228732	0.0127104	0.0436695	0.0766643	0.964988	0.95633	0.977127	0.98729	6606726	6675441	0.923336	0.984681	0.899455	0.0692635	0.129792	0.0110319	0.00553491	0.817282	0.988968	0.930737	0.870208	677032	633003	0.994465	0.991377	0.928939	0.0782794	0.0637284	0.00408603	0.00509306	0.867308	0.995914	0.921721	0.936272	517587	525758	0.994907	0.985487	0.818691	0.172324	0.190102	0.008008	0.00710961	0.693037	0.991992	0.827676	0.809898	347866
0.980686	0.988241	0.0129415	0.010573	0.0487888	0.0592059	0.976756	0.951211	0.987058	0.989427	9381695	9404207	0.940794	0.986231	0.884883	0.110598	0.119591	0.00764327	0.0070016	0.793533	0.992357	0.889402	0.880409	687487	680536	0.992998	0.9917	0.91569	0.0750004	0.0934331	0.00488308	0.00384563	0.844492	0.995117	0.925	0.906567	568621	557290	0.996154	0.989864	0.772098	0.251231	0.203072	0.00447792	0.00588782	0.628795	0.995522	0.748769	0.796928	246420
0.97665	0.985019	0.0188752	0.0110562	0.0394381	0.0659895	0.97048	0.960562	0.981125	0.988944	7692154	7753456	0.93401	0.985962	0.898615	0.104379	0.098372	0.00729434	0.00778778	0.815895	0.992706	0.895621	0.901628	683782	688368	0.992212	0.990986	0.917362	0.065841	0.0988412	0.00579841	0.00373378	0.84734	0.994202	0.934159	0.901159	550216	530779	0.996266	0.989617	0.826275	0.16771	0.179655	0.00557285	0.00512994	0.703976	0.994427	0.83229	0.820345	298283
0.972178	0.981024	0.0224309	0.0154965	0.0428294	0.0612343	0.962755	0.957171	0.977569	0.984504	5853459	5894981	0.938766	0.982449	0.904798	0.105852	0.0842957	0.00846761	0.010863	0.826147	0.991532	0.894148	0.915704	729824	747419	0.989137	0.989651	0.929969	0.0649795	0.0750273	0.00601605	0.00515883	0.869105	0.993984	0.93502	0.924973	595290	588893	0.994841	0.984195	0.80373	0.177896	0.21384	0.00916289	0.0073031	0.671864	0.990837	0.822104	0.78616	329830
0.978062	0.985347	0.0174354	0.0118549	0.0354941	0.051621	0.971117	0.964506	0.982565	0.988145	5662109	5694267	0.948379	0.982831	0.901014	0.109393	0.0883337	0.00829913	0.0104974	0.819859	0.991701	0.890607	0.911666	650137	665510	0.989503	0.988412	0.915415	0.0666183	0.101873	0.00762501	0.00481151	0.844023	0.992375	0.933382	0.898127	529609	509605	0.995188	0.987512	0.825333	0.168179	0.181054	0.00676295	0.00618837	0.70261	0.993237	0.831821	0.818946	273288
0.978741	0.985379	0.019826	0.0093613	0.0251514	0.0523349	0.971179	0.974849	0.980174	0.990639	5298519	5355088	0.947665	0.984487	0.913973	0.0700848	0.101432	0.0102067	0.00683779	0.841574	0.989793	0.929915	0.898568	671965	649313	0.993162	0.991572	0.940459	0.0650152	0.0540024	0.0040906	0.00497837	0.88761	0.995909	0.934985	0.945998	515514	521586	0.995022	0.985505	0.848306	0.137344	0.165574	0.00843856	0.0067821	0.736573	0.991561	0.862656	0.834426	355890
0.976756	0.98446	0.0219688	0.00902704	0.0271267	0.0643328	0.969395	0.972873	0.978031	0.990973	5763683	5839951	0.935667	0.984589	0.908901	0.0513387	0.127661	0.0122426	0.00456246	0.833013	0.987757	0.948661	0.872339	683692	628687	0.995438	0.991884	0.940789	0.0759521	0.0418513	0.00302774	0.00568239	0.888199	0.996972	0.924048	0.958149	522087	541354	0.994318	0.985171	0.821518	0.155535	0.200214	0.00890331	0.00656599	0.697099	0.991097	0.844465	0.799786	331045
0.976564	0.984526	0.0199663	0.0109396	0.0344674	0.0616968	0.969524	0.965533	0.980034	0.98906	6634427	6695534	0.938303	0.983862	0.898574	0.0765268	0.125018	0.0110708	0.00645086	0.815828	0.988929	0.923473	0.874982	719048	681291	0.993549	0.99134	0.936006	0.0588589	0.0690725	0.00503815	0.00424994	0.879711	0.994962	0.941141	0.930927	598762	592264	0.99575	0.985907	0.796525	0.217466	0.188975	0.00666224	0.00793565	0.661854	0.993338	0.782534	0.811025	299347
0.971772	0.981077	0.0260985	0.0116419	0.0346646	0.0755253	0.962856	0.965335	0.973902	0.988358	5979332	6068089	0.924475	0.981872	0.890723	0.117632	0.100762	0.009035	0.0107309	0.802976	0.990965	0.882368	0.899238	663532	676218	0.989269	0.989668	0.923447	0.0486279	0.102885	0.00764787	0.00342306	0.857781	0.992352	0.951372	0.897115	561012	529017	0.996577	0.98402	0.837971	0.096951	0.218358	0.0120973	0.00468398	0.721127	0.987903	0.903049	0.781642	426959
0.980826	0.987858	0.014394	0.00987893	0.0373068	0.053678	0.976008	0.962693	0.985606	0.990121	6996001	7028050	0.946322	0.986388	0.907561	0.118368	0.0649377	0.00502099	0.00966165	0.830766	0.994979	0.881632	0.935062	634608	673068	0.990338	0.991514	0.919069	0.0522393	0.107937	0.00614227	0.00280742	0.850257	0.993858	0.947761	0.892063	479669	451480	0.997193	0.987913	0.818516	0.1364	0.222095	0.00803587	0.00446156	0.692786	0.991964	0.8636	0.777905	311178
0.979101	0.986617	0.0182287	0.00848944	0.0306311	0.0641288	0.973587	0.969369	0.981771	0.991511	6332691	6395512	0.935871	0.984406	0.89803	0.104214	0.099715	0.00823668	0.00864793	0.814932	0.991763	0.895786	0.900285	621652	624774	0.991352	0.990516	0.919202	0.0680526	0.0932002	0.00588514	0.00418837	0.850484	0.994115	0.931947	0.9068	484881	471797	0.995812	0.98674	0.829454	0.13097	0.206673	0.00872404	0.00506552	0.708605	0.991276	0.86903	0.793327	331286
0.973901	0.982645	0.0204217	0.0142682	0.0435299	0.0615156	0.965883	0.95647	0.979578	0.985732	5751383	5787512	0.938484	0.98455	0.906512	0.098297	0.088627	0.00794436	0.0088971	0.82901	0.992056	0.901703	0.911373	630632	637395	0.991103	0.99029	0.924626	0.0655587	0.084985	0.00590797	0.00446921	0.859818	0.994092	0.934441	0.915015	499394	489012	0.995531	0.987537	0.832571	0.14825	0.185764	0.00733624	0.00560664	0.713166	0.992664	0.85175	0.814236	291989
0.981754	0.988181	0.0146193	0.00900242	0.0306773	0.0491471	0.976638	0.969323	0.985381	0.990998	6066813	6101395	0.950853	0.98561	0.900914	0.104147	0.0939682	0.00731943	0.00819718	0.819694	0.992681	0.895853	0.906032	569097	575563	0.991803	0.990978	0.927226	0.0699974	0.0755334	0.00500554	0.00461288	0.864326	0.994994	0.930003	0.924467	490035	487118	0.995387	0.988185	0.822751	0.153567	0.199641	0.00706901	0.00515155	0.698877	0.992931	0.846433	0.800359	270040
0.976099	0.984605	0.0207486	0.00998243	0.0351124	0.0710366	0.969677	0.964888	0.979251	0.990018	6532875	6604699	0.928963	0.982933	0.888207	0.108841	0.114725	0.00950972	0.00896732	0.798896	0.99049	0.891159	0.885275	648060	643781	0.991033	0.990161	0.919142	0.0508613	0.109016	0.00727075	0.00319738	0.850382	0.992729	0.949139	0.890984	531114	498572	0.996803	0.986433	0.81571	0.181792	0.186772	0.00715884	0.00692713	0.688776	0.992841	0.818208	0.813228	312439
0.976749	0.984703	0.0199979	0.0105508	0.0337617	0.062675	0.969867	0.966238	0.980002	0.989449	5699467	5754409	0.937325	0.9769	0.83972	0.157299	0.16324	0.0127184	0.0121758	0.723721	0.987282	0.842701	0.83676	544951	541109	0.987824	0.987717	0.899152	0.0272204	0.164114	0.0113919	0.00163961	0.816782	0.988608	0.97278	0.835886	493633	424167	0.99836	0.983067	0.803306	0.23425	0.155264	0.00665604	0.0110292	0.671271	0.993344	0.76575	0.844736	308456
0.981967	0.988554	0.0129774	0.00991064	0.0369329	0.0479564	0.977366	0.963067	0.987023	0.990089	6446304	6466333	0.952044	0.987128	0.91312	0.0792662	0.0943685	0.00760717	0.00629327	0.84013	0.992393	0.920734	0.905631	612164	602123	0.993707	0.99262	0.936719	0.058567	0.0679478	0.00422712	0.00360946	0.880971	0.995773	0.941433	0.932052	480310	475524	0.996391	0.988148	0.815184	0.167941	0.201021	0.00678942	0.00545395	0.688025	0.993211	0.832059	0.798979	268126
0.978738	0.986126	0.0195427	0.00813916	0.0270411	0.0632393	0.972632	0.972959	0.980457	0.991861	5868176	5936428	0.936761	0.986288	0.918786	0.0710459	0.0911629	0.00848907	0.00648559	0.849772	0.991511	0.928954	0.908837	657384	643148	0.993514	0.991601	0.930909	0.0649909	0.073155	0.00475378	0.00418876	0.870748	0.995246	0.935009	0.926845	470248	466142	0.995811	0.986076	0.80284	0.129387	0.255144	0.0100377	0.0043799	0.67062	0.989962	0.870613	0.744856	293168
0.973763	0.98261	0.0233071	0.0114016	0.0354597	0.0706902	0.965814	0.96454	0.976693	0.988598	6259991	6336298	0.92931	0.983893	0.894035	0.116056	0.0956408	0.00778442	0.00964606	0.808376	0.992216	0.883944	0.904359	627316	641804	0.990354	0.989662	0.913439	0.0533953	0.117482	0.00770538	0.00327956	0.84067	0.992295	0.946605	0.882518	516047	481110	0.99672	0.987154	0.819303	0.146522	0.21224	0.00812328	0.00519149	0.693915	0.991877	0.853478	0.78776	308651
0.975897	0.984279	0.0211456	0.0102364	0.0340521	0.0685837	0.969044	0.965948	0.978854	0.989764	6226896	6296294	0.931416	0.979462	0.866066	0.144635	0.122962	0.0100935	0.0121481	0.763771	0.989906	0.855365	0.877038	618444	634114	0.987852	0.987169	0.896745	0.0449334	0.154864	0.0108424	0.00280642	0.812817	0.989158	0.955067	0.845136	538512	476528	0.997194	0.983812	0.820066	0.152168	0.205938	0.0100024	0.0069434	0.695011	0.989998	0.847832	0.794062	379463
0.975318	0.983993	0.0215003	0.0104515	0.035662	0.0714378	0.968491	0.964338	0.9785	0.989548	7188318	7269485	0.928562	0.9837	0.890574	0.105478	0.113339	0.00915778	0.00845372	0.802734	0.990842	0.894522	0.886661	701418	695254	0.991546	0.990865	0.920628	0.0582499	0.0995668	0.0062077	0.0034819	0.85293	0.993792	0.94175	0.900433	551690	527486	0.996518	0.987444	0.825079	0.148517	0.199737	0.00765703	0.00536335	0.702242	0.992343	0.851483	0.800263	346941
0.981074	0.988152	0.0147609	0.00891822	0.0356942	0.0580514	0.976581	0.964306	0.985239	0.991082	7371540	7415255	0.941949	0.987721	0.901574	0.111646	0.0848067	0.00556323	0.00753019	0.820787	0.994437	0.888354	0.915193	568811	585996	0.99247	0.992523	0.924165	0.0602447	0.0909171	0.00478858	0.00307479	0.859021	0.995211	0.939755	0.909083	463928	448786	0.996925	0.988209	0.860267	0.0830971	0.189779	0.00885193	0.00344365	0.754797	0.991148	0.916903	0.810221	414688
0.972122	0.981613	0.0253984	0.0112741	0.0358841	0.0783957	0.96389	0.964116	0.974602	0.988726	5961744	6048144	0.921604	0.983058	0.886804	0.135822	0.0893525	0.00705315	0.0112501	0.796629	0.992947	0.864178	0.910647	577253	608294	0.98875	0.989741	0.909568	0.0526622	0.125306	0.00781704	0.00304791	0.834135	0.992183	0.947338	0.874694	467239	431410	0.996952	0.98605	0.844793	0.104734	0.200293	0.00992961	0.00466273	0.731291	0.99007	0.895266	0.799707	376045
0.973447	0.982048	0.0215898	0.0142879	0.040847	0.0608837	0.964728	0.959153	0.97841	0.985712	5770328	5813392	0.939116	0.981679	0.893549	0.0988638	0.113912	0.010807	0.00923731	0.807581	0.989193	0.901136	0.886088	679612	668263	0.990763	0.989073	0.924014	0.0615975	0.0899405	0.00706634	0.00470452	0.85876	0.992934	0.938403	0.91006	571756	554487	0.995295	0.985136	0.822005	0.16753	0.188201	0.00829894	0.00721187	0.6978	0.991701	0.83247	0.811799	331114
0.971236	0.980603	0.0239993	0.014751	0.0426782	0.0682236	0.961944	0.957322	0.976001	0.985249	5592578	5645572	0.931776	0.983421	0.910394	0.0698029	0.108584	0.01128	0.00697918	0.835525	0.98872	0.930197	0.891416	715997	686146	0.993021	0.991752	0.937855	0.0591353	0.0651345	0.00464333	0.00419068	0.882983	0.995357	0.940865	0.934865	504525	501308	0.995809	0.983399	0.816036	0.174989	0.192746	0.00920222	0.00818305	0.689241	0.990798	0.825011	0.807254	345673
0.980987	0.98802	0.0117594	0.0122004	0.0468578	0.0452213	0.976324	0.953142	0.988241	0.9878	6249705	6246916	0.954779	0.986694	0.910915	0.111402	0.0656174	0.00517332	0.0091982	0.836404	0.994827	0.888598	0.934383	573278	602816	0.990802	0.991882	0.92013	0.0536455	0.104681	0.00575115	0.00279662	0.852074	0.994249	0.946354	0.895319	411231	389054	0.997203	0.988676	0.833027	0.155144	0.178475	0.00634906	0.00537193	0.713836	0.993651	0.844856	0.821525	270749
0.975846	0.984508	0.0176536	0.0133204	0.0473791	0.0620945	0.969489	0.952621	0.982346	0.98668	6930998	6961571	0.937906	0.9861	0.909071	0.0706162	0.110372	0.00931703	0.00572674	0.833301	0.990683	0.929384	0.889628	695919	666150	0.994273	0.992484	0.934185	0.0760597	0.0553408	0.00331656	0.0046542	0.876498	0.996683	0.92394	0.944659	503155	514438	0.995346	0.986815	0.818986	0.172646	0.189214	0.00722112	0.00646183	0.693461	0.992779	0.827354	0.810786	327788
0.979621	0.986663	0.0182043	0.00842098	0.0275709	0.0582943	0.973677	0.972429	0.981796	0.991579	5605049	5660902	0.941706	0.982537	0.90083	0.0797541	0.117784	0.0115877	0.00755273	0.819555	0.988412	0.920246	0.882216	662833	635441	0.992447	0.989311	0.922521	0.0709774	0.0838898	0.00625553	0.00522452	0.856185	0.993744	0.929023	0.91611	512124	505006	0.994775	0.985242	0.815873	0.155119	0.211209	0.0091077	0.00626285	0.689008	0.990892	0.844881	0.788791	305626
0.973774	0.982233	0.0181454	0.0173889	0.0490252	0.0510867	0.965086	0.950975	0.981855	0.982611	5148125	5152092	0.948913	0.982918	0.90743	0.0705865	0.113537	0.0117849	0.0070218	0.830547	0.988215	0.929414	0.886463	659062	628605	0.992978	0.99056	0.936335	0.0748137	0.0522443	0.00413694	0.00605691	0.880291	0.995863	0.925186	0.947756	511099	523567	0.993943	0.984664	0.816136	0.186022	0.181695	0.00788717	0.00811606	0.689383	0.992113	0.813978	0.818305	290245
0.974734	0.983112	0.0191625	0.014602	0.0435592	0.0566436	0.966786	0.956441	0.980837	0.985398	5381371	5406392	0.943356	0.983976	0.91197	0.0625915	0.112125	0.0115	0.00611354	0.838184	0.9885	0.937408	0.887875	674042	638425	0.993886	0.99136	0.940189	0.0739334	0.0452508	0.00347342	0.00583698	0.887129	0.996527	0.926067	0.954749	512875	528760	0.994163	0.98423	0.811182	0.180834	0.196649	0.0086498	0.00780721	0.682343	0.99135	0.819166	0.803351	304039
0.976405	0.984242	0.0181765	0.0133285	0.0398953	0.0538789	0.968972	0.960105	0.981823	0.986671	4865358	4889382	0.946121	0.984584	0.907152	0.0755734	0.109489	0.0100804	0.0067253	0.830081	0.98992	0.924427	0.890511	550942	530729	0.993275	0.991932	0.940022	0.0700048	0.0497335	0.00355027	0.00509834	0.886831	0.99645	0.929995	0.950266	433450	442898	0.994902	0.985464	0.840983	0.150609	0.16726	0.00808648	0.0071455	0.725601	0.991914	0.849391	0.83274	300718
0.976167	0.983706	0.0180825	0.0144995	0.0395936	0.0490691	0.967934	0.960406	0.981917	0.985501	5365508	5385087	0.950931	0.978506	0.880875	0.111223	0.126888	0.0126834	0.0109409	0.78711	0.987317	0.888777	0.873112	668993	657202	0.989059	0.98847	0.925127	0.0557404	0.0932461	0.00792287	0.0045634	0.860685	0.992077	0.94426	0.906754	577397	554463	0.995437	0.982786	0.792568	0.224635	0.189449	0.00802672	0.00993027	0.656408	0.991973	0.775365	0.810551	298201
0.981649	0.988096	0.0141333	0.00966498	0.0326783	0.0472781	0.976472	0.967322	0.985867	0.990335	5598667	5624042	0.952722	0.984786	0.904258	0.129766	0.0589491	0.00490545	0.0115987	0.825247	0.995095	0.870234	0.941051	555785	601013	0.988401	0.990503	0.916812	0.0420385	0.120948	0.00761675	0.00244198	0.846401	0.992383	0.957962	0.879052	433408	397707	0.997558	0.987691	0.840909	0.124032	0.191452	0.00800023	0.00479948	0.72549	0.992	0.875968	0.808548	292909
0.979554	0.986905	0.0178189	0.0083244	0.0300103	0.0626758	0.974149	0.96999	0.982181	0.991676	7101534	7170183	0.937324	0.986375	0.899634	0.100379	0.100353	0.00730772	0.00730982	0.817577	0.992692	0.899621	0.899647	620400	620418	0.99269	0.991672	0.922849	0.060696	0.0930389	0.00539573	0.00340562	0.85675	0.994604	0.939304	0.906961	501962	484678	0.996594	0.988138	0.837199	0.115704	0.205136	0.00815272	0.00415004	0.719985	0.991847	0.884296	0.794864	350724
0.975303	0.983842	0.0233295	0.00888091	0.0292718	0.0744046	0.968197	0.970728	0.97667	0.991119	6645717	6744032	0.925595	0.979468	0.870541	0.117491	0.141106	0.0123038	0.00999393	0.77076	0.987696	0.882509	0.858894	704110	685269	0.990006	0.988927	0.913733	0.0456115	0.123601	0.00881168	0.0030035	0.841168	0.991188	0.954388	0.876399	586162	538263	0.996997	0.983458	0.797249	0.193414	0.211875	0.00911054	0.00813437	0.662854	0.990889	0.806586	0.788125	361501
0.969797	0.979805	0.0293396	0.0108756	0.0328609	0.0854264	0.96041	0.967139	0.97066	0.989124	6001037	6115189	0.914574	0.973788	0.838928	0.194521	0.124724	0.0106279	0.0178797	0.722546	0.989372	0.805479	0.875276	631818	686567	0.98212	0.981124	0.855589	0.0522038	0.220268	0.0167866	0.00331781	0.747623	0.983213	0.947796	0.779732	580973	477954	0.996682	0.982611	0.801932	0.158032	0.234469	0.0112525	0.00692583	0.669355	0.988748	0.841968	0.765531	372536
0.977882	0.985446	0.0184698	0.0106061	0.0338604	0.0579558	0.97131	0.96614	0.98153	0.989394	5849957	5896825	0.942044	0.985243	0.909151	0.10178	0.0796491	0.00696224	0.00909635	0.833434	0.993038	0.89822	0.920351	620082	635360	0.990904	0.990836	0.924431	0.0466562	0.102779	0.00682223	0.00292604	0.859481	0.993178	0.953344	0.897221	482879	454452	0.997074	0.986192	0.836109	0.14236	0.184368	0.00830232	0.00611012	0.718374	0.991698	0.85764	0.815632	333762
0.978707	0.985728	0.0166844	0.0118469	0.0349612	0.0487711	0.971858	0.965039	0.983316	0.988153	5324860	5351056	0.951229	0.983366	0.89975	0.120169	0.0794079	0.00703583	0.0110951	0.817769	0.992964	0.879831	0.920592	580207	607087	0.988905	0.989972	0.919999	0.0485971	0.109397	0.00753984	0.00314921	0.851851	0.99246	0.951403	0.890603	463274	433668	0.996851	0.985145	0.835467	0.13804	0.189445	0.00921834	0.00633479	0.717427	0.990782	0.86196	0.810555	332946
0.980918	0.987877	0.0159965	0.00821948	0.030695	0.0584838	0.976044	0.969305	0.984003	0.991781	7740517	7801694	0.941516	0.98289	0.882737	0.115013	0.119501	0.00942664	0.00903018	0.790089	0.990573	0.884987	0.880499	722242	718579	0.99097	0.988256	0.902545	0.0738388	0.119897	0.00787044	0.00462107	0.822398	0.99213	0.926161	0.880103	610132	579790	0.995379	0.986716	0.816505	0.155585	0.209618	0.00812283	0.00565722	0.689911	0.991877	0.844415	0.790382	369247
0.980457	0.987366	0.0150937	0.010161	0.0349041	0.0512265	0.975048	0.965096	0.984906	0.989839	6620491	6653648	0.948773	0.984128	0.901511	0.0910826	0.105775	0.00933874	0.00792285	0.820683	0.990661	0.908917	0.894225	697052	685784	0.992077	0.990825	0.92917	0.0839997	0.0572763	0.00391346	0.00589505	0.86771	0.996087	0.916	0.942724	547783	563764	0.994105	0.986945	0.84656	0.109298	0.193412	0.0089995	0.00462574	0.733944	0.991	0.890702	0.806588	383130
0.968616	0.978165	0.0327485	0.0106716	0.0277556	0.0822372	0.957264	0.972244	0.967252	0.989328	4912474	5024598	0.917763	0.98127	0.895728	0.120383	0.0875606	0.00849709	0.0120744	0.811148	0.991503	0.879617	0.912439	609532	632276	0.987926	0.990241	0.92564	0.0482092	0.0991116	0.0071381	0.00329909	0.861574	0.992862	0.951791	0.900888	466131	441202	0.996701	0.980667	0.83273	0.0916683	0.231254	0.0152866	0.00518101	0.7134	0.984713	0.908332	0.768746	432784
0.975154	0.983838	0.0240204	0.00817544	0.0276898	0.0783674	0.968191	0.97231	0.97598	0.991825	5915034	6011064	0.921633	0.982421	0.896833	0.102215	0.104116	0.00970584	0.00951032	0.812962	0.990294	0.897785	0.895884	661615	660214	0.99049	0.989625	0.91461	0.042474	0.124624	0.0083973	0.00263162	0.842656	0.991603	0.957526	0.875376	492377	450134	0.997368	0.982905	0.766672	0.178223	0.281507	0.0113931	0.00633866	0.621629	0.988607	0.821777	0.718493	303229
0.972428	0.981306	0.0231106	0.014238	0.0403234	0.0643898	0.963297	0.959677	0.976889	0.985762	5444955	5494409	0.93561	0.982861	0.900675	0.092793	0.105764	0.0100515	0.00870449	0.819298	0.989949	0.907207	0.894236	644511	635296	0.991296	0.989959	0.927445	0.0663959	0.0786341	0.00588129	0.00490567	0.864706	0.994119	0.933604	0.921366	516608	509836	0.995094	0.984092	0.830619	0.134076	0.201919	0.0103341	0.00634971	0.710307	0.989666	0.865924	0.798081	362496
0.980314	0.987608	0.0149352	0.00983596	0.0382645	0.0572497	0.975519	0.961735	0.985065	0.990164	7083496	7120164	0.94275	0.986211	0.908368	0.0728267	0.10969	0.00909092	0.00581494	0.832119	0.990909	0.927173	0.89031	686389	659099	0.994185	0.992875	0.937506	0.0738995	0.0508048	0.00303572	0.00451907	0.882363	0.996964	0.9261	0.949195	503417	515971	0.995481	0.987194	0.804195	0.179583	0.211399	0.00728312	0.00595499	0.672513	0.992717	0.820417	0.788601	298161
0.969477	0.979248	0.025451	0.0160078	0.0448788	0.0701393	0.95934	0.955121	0.974549	0.983992	5545425	5599159	0.929861	0.981625	0.894972	0.104571	0.105485	0.0101164	0.0100195	0.809909	0.989884	0.895429	0.894515	663148	662471	0.98998	0.990453	0.933706	0.0685625	0.0640139	0.00495604	0.00533211	0.875656	0.995044	0.931437	0.935986	544288	546946	0.994668	0.982371	0.83524	0.126161	0.200094	0.0117804	0.00683323	0.717091	0.98822	0.873839	0.799906	423286
0.971901	0.981348	0.0220835	0.0151962	0.046726	0.0669323	0.963379	0.953274	0.977917	0.984804	5590491	5629864	0.933068	0.981107	0.891633	0.110642	0.106081	0.010107	0.0105904	0.804456	0.989893	0.889358	0.893919	647599	650920	0.98941	0.989431	0.925425	0.0604054	0.0883229	0.00682979	0.00454266	0.861202	0.99317	0.939595	0.911677	535739	519821	0.995457	0.985227	0.77037	0.228809	0.230449	0.00766716	0.00759695	0.626505	0.992333	0.771191	0.769551	239836
0.978325	0.985831	0.019423	0.00885807	0.029172	0.0624389	0.972058	0.970828	0.980577	0.991142	5518920	5578382	0.937561	0.98546	0.91883	0.0568573	0.104262	0.0104949	0.0054632	0.849847	0.989505	0.943143	0.895738	666487	632988	0.994537	0.992108	0.940108	0.0623978	0.0573724	0.00403678	0.00441224	0.886985	0.995963	0.937602	0.942628	476693	479248	0.995588	0.98473	0.780271	0.173019	0.261445	0.00992308	0.00588861	0.639709	0.990077	0.826981	0.738555	266305
0.981635	0.987885	0.0141737	0.010048	0.0316027	0.0441839	0.97606	0.968397	0.985826	0.989952	6422383	6449261	0.955816	0.984452	0.90835	0.0624276	0.119106	0.0113503	0.00562182	0.832089	0.98865	0.937572	0.880894	742681	697784	0.994378	0.990591	0.931722	0.0783413	0.0579922	0.00424823	0.00585615	0.872172	0.995752	0.921659	0.942008	578699	591476	0.994144	0.987313	0.771848	0.241952	0.213839	0.00600726	0.00704175	0.628463	0.993993	0.758048	0.786161	231786
0.971017	0.982709	0.0262661	0.00814811	0.0438933	0.130996	0.966007	0.956107	0.973734	0.991852	9673526	9853518	0.869004	0.968333	0.681981	0.29471	0.339836	0.0183628	0.0149573	0.517429	0.981637	0.70529	0.660164	599157	560822	0.985043	0.982953	0.817311	0.0226962	0.297666	0.0168175	0.000936389	0.691062	0.983183	0.977304	0.702334	632477	454526	0.999064	0.98202	0.676274	0.353439	0.291151	0.00794474	0.0105458	0.510886	0.992055	0.646561	0.708849	308644
0.970168	0.979614	0.0271328	0.0135448	0.0373887	0.0731231	0.960043	0.962611	0.972867	0.986455	5703279	5782936	0.926877	0.981138	0.89237	0.119169	0.0957852	0.00908994	0.0115801	0.805657	0.99091	0.880831	0.904215	678748	696767	0.98842	0.989693	0.924988	0.0561654	0.0931201	0.00699629	0.00406655	0.860445	0.993004	0.943835	0.90688	550010	528475	0.995933	0.983863	0.83178	0.114595	0.21572	0.0114915	0.00544042	0.712006	0.988509	0.885405	0.78428	399282
0.977178	0.985451	0.0213747	0.00762792	0.0282588	0.0763264	0.971319	0.971741	0.978625	0.992372	6416431	6506563	0.923674	0.980639	0.879298	0.117622	0.123762	0.0108255	0.0102231	0.784595	0.989174	0.882378	0.876238	663039	658425	0.989777	0.989074	0.911382	0.0516024	0.122852	0.00836422	0.00326604	0.837192	0.991636	0.948398	0.877148	527682	488039	0.996734	0.985145	0.781772	0.183369	0.250233	0.00917954	0.00619455	0.641729	0.99082	0.816631	0.749767	292376
0.97756	0.985157	0.021929	0.00765289	0.0240728	0.066914	0.970749	0.975927	0.978071	0.992347	5803039	5887741	0.933086	0.984633	0.910904	0.0403238	0.13315	0.0131425	0.0036298	0.836386	0.986858	0.959676	0.86685	700758	632976	0.99637	0.991636	0.936391	0.0879863	0.0378924	0.00260006	0.00634503	0.880391	0.9974	0.912014	0.962108	494769	521945	0.993655	0.983489	0.802081	0.157459	0.234671	0.0106829	0.00653835	0.669562	0.989317	0.842541	0.765329	338030
0.98027	0.987406	0.0153741	0.00979801	0.0356802	0.0551652	0.975125	0.96432	0.984626	0.990202	7202384	7243172	0.944835	0.985853	0.90576	0.0793012	0.108703	0.00895233	0.00633906	0.827752	0.991048	0.920699	0.891297	703332	680872	0.993661	0.99177	0.928286	0.0723126	0.0711142	0.00432615	0.00440438	0.86617	0.995674	0.927687	0.928886	528741	529424	0.995596	0.988149	0.801518	0.18599	0.210597	0.00657692	0.00563821	0.668777	0.993423	0.81401	0.789403	279506
0.980704	0.987985	0.0159129	0.00808694	0.0333652	0.0640734	0.976255	0.966635	0.984087	0.991913	6841401	6895807	0.935927	0.986086	0.895296	0.114687	0.0944933	0.00665491	0.00824808	0.81044	0.993345	0.885313	0.905507	561955	574773	0.991752	0.992184	0.92306	0.0528721	0.0998141	0.00546936	0.00276106	0.857114	0.994531	0.947128	0.900186	445518	423437	0.997239	0.987188	0.830942	0.121212	0.211964	0.00878348	0.0045235	0.710779	0.991217	0.878788	0.788036	341766
0.975515	0.983938	0.0176367	0.0144824	0.0465846	0.056331	0.968384	0.953415	0.982363	0.985518	6028274	6047630	0.943669	0.981759	0.880089	0.149135	0.0886086	0.00706392	0.012663	0.785856	0.992936	0.850865	0.911391	581840	623229	0.987337	0.988159	0.905624	0.0530491	0.132246	0.0092111	0.00340575	0.827526	0.990789	0.946951	0.867754	518654	475277	0.996594	0.987111	0.854037	0.114319	0.175424	0.00837857	0.00510022	0.745257	0.991621	0.885681	0.824576	362249
0.982143	0.988811	0.0118902	0.0104865	0.0415128	0.0468731	0.97787	0.958487	0.98811	0.989514	7140430	7150574	0.953127	0.984549	0.89205	0.134246	0.0800061	0.00599371	0.0106373	0.805136	0.994006	0.865754	0.919994	621353	660281	0.989363	0.990858	0.916149	0.0559739	0.110128	0.00652608	0.00313734	0.845273	0.993474	0.944026	0.889872	502550	473721	0.996863	0.987743	0.807619	0.1903	0.194451	0.00641399	0.00624595	0.677317	0.993586	0.8097	0.805549	285975
0.979493	0.986746	0.014244	0.0122616	0.0420085	0.0485636	0.973839	0.957991	0.985756	0.987738	5952806	5964777	0.951436	0.98556	0.907385	0.0959376	0.0892687	0.00752206	0.00813858	0.83047	0.992478	0.904062	0.910731	598239	602652	0.991861	0.991662	0.930288	0.0795211	0.0596919	0.00375885	0.00510847	0.869662	0.996241	0.920479	0.940308	455707	465524	0.994892	0.987337	0.798824	0.189404	0.21261	0.00700605	0.00606837	0.665035	0.992994	0.810596	0.78739	245938
0.977734	0.985212	0.0169635	0.0126021	0.0385657	0.0514446	0.970856	0.961434	0.983037	0.987398	6124632	6151805	0.948555	0.979865	0.867774	0.181555	0.0765702	0.0059596	0.0157858	0.766431	0.99404	0.818445	0.92343	583347	658175	0.984214	0.985439	0.886311	0.0460243	0.172391	0.0125703	0.00293982	0.795833	0.98743	0.953976	0.827609	559135	485070	0.99706	0.985817	0.854455	0.104302	0.183157	0.00978969	0.00510816	0.745893	0.99021	0.895698	0.816843	415528
0.978965	0.985759	0.0183211	0.0101275	0.0288222	0.0513558	0.971917	0.971178	0.981679	0.989872	4756243	4795941	0.948644	0.981505	0.890445	0.139041	0.077979	0.00696472	0.0132155	0.802524	0.993035	0.860959	0.922021	527193	564583	0.986785	0.988176	0.903096	0.0362804	0.150352	0.0103409	0.00221799	0.823314	0.989659	0.96372	0.849648	419370	369731	0.997782	0.986077	0.843249	0.137895	0.1748	0.00829306	0.00627485	0.728981	0.991707	0.862105	0.8252	293496
0.973638	0.982456	0.0237843	0.0112225	0.0343524	0.070947	0.965518	0.965648	0.976216	0.988778	5683066	5756195	0.929053	0.98496	0.907753	0.100339	0.0840076	0.00739486	0.00897843	0.831088	0.992605	0.899661	0.915992	615004	626168	0.991022	0.990332	0.923516	0.0509874	0.100646	0.00695998	0.00335356	0.857901	0.99304	0.949013	0.899354	494067	468214	0.996646	0.986587	0.819053	0.145375	0.213676	0.00855283	0.00537104	0.693556	0.991447	0.854625	0.786324	293893
0.979451	0.986269	0.0190369	0.00836727	0.0251433	0.055997	0.97291	0.974857	0.980963	0.991633	6497583	6568255	0.944003	0.975993	0.848311	0.180895	0.120323	0.0100018	0.0160501	0.73658	0.989998	0.819105	0.879677	666247	715515	0.98395	0.984439	0.887958	0.0354558	0.17736	0.0142022	0.00245031	0.798494	0.985798	0.964544	0.82264	654408	558131	0.99755	0.984867	0.82049	0.183883	0.175089	0.00766551	0.00813341	0.69562	0.992334	0.816117	0.824911	366030
0.975286	0.983692	0.0235862	0.00892003	0.0283521	0.0726268	0.967908	0.971648	0.976414	0.99108	6143700	6235981	0.927373	0.977497	0.845036	0.156825	0.153095	0.0119618	0.0123032	0.731656	0.988038	0.843175	0.846905	591817	594435	0.987697	0.987229	0.898057	0.032811	0.161851	0.0115336	0.00204563	0.814976	0.988466	0.967189	0.838149	548263	475115	0.997954	0.981719	0.792144	0.20807	0.207642	0.00954868	0.00957328	0.655826	0.990451	0.79193	0.792358	359132
0.976961	0.984969	0.0218512	0.00811605	0.0270553	0.0705618	0.970382	0.972945	0.978149	0.991884	5942912	6026362	0.929438	0.984378	0.900797	0.0881844	0.109958	0.00950138	0.00745336	0.819501	0.990499	0.911816	0.890042	622292	607432	0.992547	0.991158	0.931061	0.0546556	0.0827973	0.00575366	0.00369264	0.871014	0.994246	0.945344	0.917203	508386	493252	0.996307	0.985878	0.825086	0.133897	0.212222	0.00933143	0.00537642	0.702252	0.990669	0.866103	0.787778	330164
0.976149	0.984283	0.0207481	0.0106347	0.0338211	0.0645461	0.969052	0.966179	0.979252	0.989365	5333409	5388491	0.935454	0.985202	0.911803	0.0762216	0.0998649	0.00925241	0.00689749	0.837903	0.990748	0.923778	0.900135	600411	585044	0.993103	0.992791	0.940757	0.0590076	0.0594781	0.00385429	0.00382201	0.888141	0.996146	0.940992	0.940522	430007	429792	0.996178	0.984241	0.832884	0.140795	0.191872	0.00977012	0.00676357	0.713626	0.99023	0.859205	0.808128	343333
0.975658	0.983862	0.0189231	0.0133372	0.041164	0.0577225	0.968236	0.958836	0.981077	0.986663	5527403	5558874	0.942278	0.986069	0.917905	0.0735115	0.0905213	0.00846294	0.0067581	0.848266	0.991537	0.926489	0.909479	629377	617822	0.993242	0.992454	0.940161	0.0675311	0.0520196	0.00347357	0.00457927	0.887079	0.996526	0.932469	0.94798	459577	467222	0.995421	0.986015	0.834012	0.136086	0.19389	0.00880915	0.00578683	0.715283	0.991191	0.863914	0.80611	320347
0.974321	0.98277	0.0237642	0.0106077	0.0314277	0.0686156	0.966124	0.968572	0.976236	0.989392	5311981	5383569	0.931384	0.986815	0.923816	0.0572639	0.09436	0.009101	0.00532597	0.858418	0.990899	0.942736	0.90564	633478	608551	0.994674	0.991914	0.937046	0.0706054	0.0551749	0.00375754	0.00488271	0.88155	0.996242	0.929395	0.944825	457092	464681	0.995117	0.98557	0.782649	0.152227	0.273183	0.0100738	0.00483802	0.642912	0.989926	0.847773	0.726817	256528
0.979907	0.986612	0.0176456	0.00909311	0.0275819	0.0526009	0.973578	0.972418	0.982354	0.990907	6065474	6118281	0.947399	0.984685	0.908215	0.0824475	0.100935	0.00927216	0.00743498	0.831862	0.990728	0.917553	0.899065	684151	670366	0.992565	0.991737	0.936345	0.061467	0.0658335	0.00457926	0.00425702	0.880308	0.995421	0.938533	0.934167	528105	525648	0.995743	0.985884	0.817435	0.159304	0.204573	0.00844501	0.00623598	0.691239	0.991555	0.840696	0.795427	322520
0.979589	0.986677	0.0149609	0.0116794	0.0383795	0.0487926	0.973705	0.961621	0.985039	0.988321	6217800	6238514	0.951207	0.984841	0.908418	0.108322	0.0742027	0.00658053	0.00994015	0.832202	0.993419	0.891678	0.925797	660259	685523	0.99006	0.991263	0.929452	0.0460886	0.093785	0.00633837	0.00296914	0.868201	0.993662	0.953911	0.906215	516351	490533	0.997031	0.987444	0.82621	0.159832	0.187292	0.00713136	0.00589422	0.703882	0.992869	0.840168	0.812708	298587
0.973409	0.982012	0.0242321	0.0116639	0.0334428	0.0678667	0.964659	0.966557	0.975768	0.988336	5809189	5884013	0.932133	0.980897	0.886731	0.105032	0.121356	0.0112689	0.00959148	0.796511	0.988731	0.894968	0.878644	673154	660876	0.990409	0.987605	0.916988	0.0673949	0.0981147	0.00803758	0.00535359	0.846702	0.991962	0.932605	0.901885	600430	580652	0.994646	0.983909	0.819335	0.12791	0.227402	0.0112087	0.00561705	0.69396	0.988791	0.87209	0.772598	373577
0.974822	0.983382	0.0236362	0.00949786	0.0301431	0.0727562	0.967308	0.969857	0.976364	0.990502	7123603	7226757	0.927244	0.980863	0.86897	0.137522	0.124439	0.00973479	0.0109086	0.7683	0.990265	0.862478	0.875561	686427	696840	0.989091	0.988417	0.903184	0.0472948	0.141443	0.00943596	0.0028622	0.82346	0.990564	0.952705	0.858557	596020	537120	0.997138	0.98558	0.820339	0.164713	0.194084	0.0082533	0.00676815	0.695402	0.991747	0.835287	0.805916	386890
0.975438	0.983817	0.0208065	0.0115154	0.0366144	0.0648284	0.96815	0.963386	0.979193	0.988485	5760819	5815481	0.935172	0.981492	0.890376	0.12435	0.0943946	0.00857014	0.0116399	0.802412	0.99143	0.87565	0.905605	633045	654701	0.98836	0.989155	0.911562	0.046826	0.126568	0.00860342	0.00293337	0.837496	0.991397	0.953174	0.873432	488061	447230	0.997067	0.984348	0.8218	0.16092	0.194782	0.00912276	0.00724639	0.697505	0.990877	0.83908	0.805218	341865
0.980151	0.986976	0.0195665	0.00639337	0.0207779	0.0617474	0.974287	0.979222	0.980434	0.993607	5758776	5836151	0.938253	0.980483	0.876395	0.121915	0.125287	0.0107582	0.0104319	0.779986	0.989242	0.878085	0.874713	601817	599506	0.989568	0.988233	0.913742	0.0515839	0.118487	0.00896644	0.00364769	0.841182	0.991034	0.948416	0.881513	537907	499962	0.996352	0.98537	0.810153	0.178049	0.201312	0.00817892	0.00703715	0.680888	0.991821	0.821951	0.798688	297365
0.966102	0.976654	0.0341442	0.0123032	0.0332198	0.0888523	0.954374	0.96678	0.965856	0.987697	5796625	5927705	0.911148	0.971907	0.818516	0.214259	0.145856	0.0117668	0.0186589	0.692787	0.988233	0.785741	0.854144	598886	651022	0.981341	0.981139	0.858327	0.0355696	0.226744	0.0178091	0.00227537	0.751815	0.982191	0.96443	0.773256	596624	478358	0.997725	0.981807	0.801111	0.19564	0.202113	0.00972438	0.0093408	0.668211	0.990276	0.80436	0.797887	370798
0.976651	0.985132	0.0208429	0.00882028	0.0327772	0.0749843	0.970699	0.967223	0.979157	0.99118	7624924	7718547	0.925016	0.985647	0.903289	0.0440971	0.143835	0.0121098	0.00335473	0.823635	0.98789	0.955903	0.856165	764911	685101	0.996645	0.992324	0.936484	0.0881595	0.0375041	0.00235069	0.00581241	0.880554	0.997649	0.911841	0.962496	574390	606299	0.994188	0.984544	0.775644	0.166465	0.274728	0.0104555	0.00553978	0.633511	0.989545	0.833535	0.725272	359919
0.972813	0.981954	0.0231192	0.0129189	0.039874	0.069851	0.964549	0.960126	0.976881	0.987081	5667189	5726364	0.930149	0.966877	0.782179	0.262694	0.167131	0.0129811	0.0228182	0.642278	0.987019	0.737306	0.832869	540001	609991	0.977182	0.978428	0.83415	0.0240507	0.271672	0.0214259	0.00144445	0.715486	0.978574	0.975949	0.728328	563279	420362	0.998556	0.981321	0.808208	0.210837	0.171805	0.00859291	0.0110394	0.678145	0.991407	0.789163	0.828195	359379
0.976631	0.98518	0.0181638	0.0114531	0.0430829	0.0670689	0.970793	0.956917	0.981836	0.988547	7408556	7459192	0.932931	0.984163	0.889381	0.120766	0.100235	0.00764619	0.00941071	0.800798	0.992354	0.879234	0.899765	667164	682743	0.990589	0.992187	0.928754	0.0748161	0.0676484	0.00391036	0.00435624	0.866985	0.99609	0.925184	0.932352	515016	519006	0.995644	0.987995	0.822994	0.153153	0.199551	0.00719494	0.00522983	0.699227	0.992805	0.846847	0.800449	328753
0.983977	0.990048	0.0150164	0.00483502	0.0202935	0.0610305	0.980292	0.979706	0.984984	0.995165	7318068	7393712	0.93897	0.988586	0.916663	0.0529117	0.111868	0.00846799	0.00377367	0.846148	0.991532	0.947088	0.888132	645815	605613	0.996226	0.99408	0.943405	0.0699464	0.0428549	0.00233284	0.0039123	0.892873	0.997667	0.930054	0.957145	471008	484728	0.996088	0.987873	0.827376	0.113117	0.224647	0.00870527	0.00385091	0.705577	0.991295	0.886883	0.775353	342475
0.981587	0.988114	0.0138679	0.00989698	0.0341641	0.0474054	0.976506	0.965836	0.986132	0.990103	6706184	6733188	0.952595	0.9848	0.908753	0.0336408	0.142371	0.0136332	0.00289007	0.832766	0.986367	0.966359	0.857629	765717	679562	0.99711	0.992141	0.941605	0.0898149	0.0247291	0.00172672	0.00668641	0.889653	0.998273	0.910185	0.975271	563627	603931	0.993314	0.98723	0.770597	0.259546	0.196702	0.00540881	0.00772455	0.626806	0.994591	0.740454	0.803298	231655
0.979256	0.987044	0.0148821	0.0110216	0.0445083	0.0593938	0.97442	0.955492	0.985118	0.988978	5952519	5975846	0.940606	0.985909	0.903881	0.0894205	0.102719	0.00818003	0.00702517	0.82462	0.99182	0.910579	0.897281	550102	542068	0.992975	0.992976	0.936415	0.0624153	0.0647525	0.00378993	0.00364456	0.880432	0.99621	0.937585	0.935247	411984	410957	0.996355	0.987942	0.78006	0.219907	0.219972	0.00620013	0.0061978	0.639426	0.9938	0.780093	0.780028	204226
0.977236	0.984862	0.0232945	0.00684315	0.0210988	0.0694258	0.970176	0.978901	0.976705	0.993157	5553875	5647423	0.930574	0.985361	0.917556	0.0533981	0.109761	0.0109891	0.00505794	0.84767	0.989011	0.946602	0.890239	681580	640997	0.994942	0.991219	0.935693	0.0783443	0.0498356	0.00360016	0.00582171	0.879157	0.9964	0.921656	0.950164	500807	516298	0.994178	0.982942	0.795386	0.115156	0.277645	0.013239	0.00452223	0.660283	0.986761	0.884844	0.722355	341872
0.974326	0.98184	0.0217109	0.0145838	0.0353493	0.0520882	0.964327	0.964651	0.978289	0.985416	4243207	4274120	0.947912	0.983359	0.922231	0.0447387	0.108592	0.0134042	0.00519612	0.855685	0.986596	0.955261	0.891408	666855	622280	0.994804	0.990856	0.941605	0.0806191	0.0350692	0.00291307	0.00699969	0.889654	0.997087	0.919381	0.964931	460318	483124	0.993	0.983788	0.80609	0.177828	0.209375	0.00930531	0.00761297	0.675168	0.990695	0.822172	0.790625	256783
0.98101	0.987315	0.0155667	0.00978714	0.0293005	0.046067	0.974947	0.9707	0.984433	0.990213	4940462	4969467	0.953933	0.986851	0.923522	0.0696875	0.0831711	0.00787391	0.00651071	0.85791	0.992126	0.930313	0.916829	573216	564908	0.993489	0.992113	0.93735	0.0620201	0.0632799	0.0042532	0.0041633	0.882086	0.995747	0.93798	0.93672	416941	416381	0.995837	0.987487	0.822665	0.142552	0.209406	0.00795698	0.00500918	0.698752	0.992043	0.857448	0.790594	243021
0.970281	0.980457	0.0279518	0.0109865	0.0355357	0.0870723	0.961664	0.964464	0.972048	0.989013	7203294	7329014	0.912928	0.977495	0.8324	0.197805	0.135031	0.00937762	0.014732	0.712915	0.990622	0.802195	0.864969	617412	665726	0.985268	0.985019	0.875771	0.0452839	0.191116	0.0132071	0.00267963	0.778996	0.986793	0.954716	0.808884	623846	528554	0.99732	0.985678	0.845801	0.132164	0.175143	0.00873543	0.00628085	0.732803	0.991265	0.867836	0.824857	455045
0.977094	0.985188	0.0194223	0.0101573	0.0350346	0.0654904	0.970809	0.964965	0.980578	0.989843	5811798	5866711	0.93451	0.985407	0.905271	0.100901	0.088471	0.00733646	0.00847317	0.826937	0.992664	0.899099	0.911529	577658	585644	0.991527	0.991749	0.927192	0.0546081	0.09032	0.00552327	0.0032207	0.864267	0.994477	0.945392	0.90968	436138	419663	0.996779	0.985843	0.819436	0.148958	0.209907	0.00886918	0.00586089	0.694105	0.991131	0.851042	0.790093	307036
0.97578	0.984004	0.0228944	0.00899996	0.0284752	0.0703033	0.968511	0.971525	0.977106	0.991	5536137	5614861	0.929697	0.986283	0.917122	0.0530734	0.110865	0.0102876	0.00465068	0.846929	0.989712	0.946927	0.889135	628623	590258	0.995349	0.992555	0.942596	0.0642377	0.0504691	0.00347612	0.00448501	0.891425	0.996524	0.935762	0.949531	474112	481088	0.995515	0.983987	0.804608	0.121556	0.257778	0.0118971	0.00477429	0.673091	0.988103	0.878444	0.742222	327138
0.977058	0.984512	0.0233443	0.00750452	0.0217562	0.0656863	0.969496	0.978244	0.976656	0.992495	5268027	5353466	0.934314	0.984482	0.914233	0.0752277	0.0960683	0.00965359	0.00740579	0.842016	0.990346	0.924772	0.903932	656106	641320	0.992594	0.991109	0.932103	0.0566438	0.0788844	0.00558814	0.00392458	0.87284	0.994412	0.943356	0.921116	475100	463899	0.996075	0.984188	0.804312	0.136484	0.247295	0.0110933	0.0053677	0.672677	0.988907	0.863516	0.752705	309558
0.975018	0.983899	0.0197484	0.0124264	0.0433949	0.067713	0.968308	0.956605	0.980252	0.987574	6221892	6268366	0.932287	0.983584	0.893656	0.124677	0.0872268	0.00715521	0.0106275	0.807756	0.992845	0.875323	0.912773	608311	634337	0.989373	0.989643	0.910751	0.0508689	0.124645	0.0079686	0.00301425	0.836128	0.992031	0.949131	0.875355	485987	448211	0.996986	0.986363	0.82556	0.137985	0.207936	0.00880096	0.00538482	0.70294	0.991199	0.862015	0.792064	327966
0.981756	0.988003	0.0147186	0.00926064	0.029559	0.0464198	0.97629	0.970441	0.985281	0.990739	5447569	5477746	0.95358	0.979554	0.883337	0.112501	0.120785	0.0116497	0.0107591	0.791051	0.98835	0.887499	0.879215	632503	626599	0.989241	0.988249	0.912857	0.0471769	0.123892	0.00930424	0.00327752	0.839684	0.990696	0.952823	0.876108	504697	464062	0.996722	0.985042	0.75613	0.274058	0.211063	0.00640824	0.00901915	0.607884	0.993592	0.725942	0.788937	211164
0.975105	0.982638	0.0241124	0.0105171	0.0269276	0.0604407	0.965869	0.973072	0.975888	0.989483	5191443	5263766	0.939559	0.980591	0.896949	0.127122	0.0776145	0.00786921	0.0135419	0.813153	0.992131	0.872878	0.922385	667723	705595	0.986458	0.986995	0.906066	0.056805	0.128251	0.00988526	0.00407049	0.828263	0.990115	0.943195	0.871749	524627	484887	0.99593	0.984934	0.834021	0.117743	0.209215	0.0104632	0.00530553	0.715296	0.989537	0.882257	0.790785	349010
0.977115	0.985037	0.0226454	0.00715794	0.0236911	0.0723443	0.970516	0.976309	0.977355	0.992842	5452686	5539091	0.927656	0.982809	0.893785	0.113507	0.098802	0.00863446	0.0100695	0.807967	0.991366	0.886493	0.901198	576800	586368	0.98993	0.989899	0.91645	0.039237	0.123956	0.00831816	0.00241515	0.845784	0.991682	0.960763	0.876044	454452	414379	0.997585	0.983396	0.827871	0.115512	0.221934	0.0119276	0.00549668	0.706297	0.988072	0.884488	0.778066	368799
0.974807	0.98304	0.0239535	0.00986468	0.0288735	0.0682396	0.966647	0.971127	0.976047	0.990135	6611568	6707003	0.93176	0.983838	0.893295	0.0994661	0.113828	0.0093957	0.00808995	0.807167	0.990604	0.900534	0.886172	684472	673556	0.99191	0.990383	0.924724	0.0649167	0.0854093	0.00588848	0.00438417	0.859987	0.994112	0.935083	0.914591	579094	566403	0.995616	0.985201	0.823381	0.116816	0.228836	0.0106521	0.00477617	0.699786	0.989348	0.883184	0.771164	401051
0.978109	0.985681	0.0204957	0.00806315	0.0265416	0.0655823	0.971767	0.973458	0.979504	0.991937	5916295	5991389	0.934418	0.982451	0.894718	0.0983696	0.112089	0.0102621	0.00888135	0.809493	0.989738	0.90163	0.887911	654105	644152	0.991119	0.988845	0.916522	0.0632911	0.102813	0.00750831	0.00444075	0.845908	0.992492	0.936709	0.897187	531617	509187	0.995559	0.984896	0.787822	0.168507	0.25149	0.00975026	0.00590388	0.649923	0.99025	0.831493	0.74851	291785
0.977267	0.985155	0.0213871	0.00821527	0.0272562	0.0688382	0.970744	0.972744	0.978613	0.991785	6380804	6466688	0.931162	0.982816	0.886186	0.0937788	0.132982	0.0110792	0.00750207	0.795632	0.988921	0.906221	0.867018	647389	619383	0.992498	0.990928	0.930049	0.0502132	0.0888844	0.00628227	0.00341435	0.869245	0.993718	0.949787	0.911116	555339	532728	0.996586	0.9855	0.814255	0.197756	0.17337	0.00694045	0.0081474	0.686703	0.99306	0.802244	0.82663	322565
0.978538	0.986211	0.0181759	0.00936208	0.0332313	0.0630854	0.972798	0.966769	0.981824	0.990638	7685792	7754787	0.936915	0.985753	0.899069	0.0786847	0.122129	0.00948074	0.00584156	0.816644	0.990519	0.921315	0.877871	717045	683233	0.994158	0.992062	0.933326	0.0641817	0.0691526	0.00438789	0.00405222	0.874987	0.995612	0.935818	0.930847	592082	588937	0.995948	0.986699	0.830887	0.141845	0.194702	0.00821308	0.0056295	0.710698	0.991787	0.858155	0.805298	402523
0.977983	0.985515	0.0205582	0.00833688	0.0267581	0.0642344	0.971443	0.973242	0.979442	0.991663	5415936	5483515	0.935766	0.982786	0.900796	0.0935949	0.104744	0.0100067	0.00884196	0.819499	0.989993	0.906405	0.895256	626003	618303	0.991158	0.988945	0.918619	0.0605306	0.101327	0.00753554	0.00432006	0.849486	0.992464	0.939469	0.898673	497875	476255	0.99568	0.984505	0.78365	0.163454	0.262954	0.0103592	0.00570014	0.644264	0.989641	0.836546	0.737046	273025
0.977437	0.985344	0.022325	0.00686657	0.0233869	0.0732923	0.971111	0.976613	0.977675	0.993133	5940958	6034893	0.926708	0.978796	0.847799	0.184697	0.117007	0.00843687	0.0143376	0.735808	0.991563	0.815303	0.882993	520293	563490	0.985662	0.985586	0.871361	0.0389205	0.203037	0.0131024	0.00210594	0.772046	0.986898	0.96108	0.796963	476509	395139	0.997894	0.985159	0.82452	0.141284	0.207058	0.00948971	0.00600029	0.701432	0.99051	0.858716	0.792942	342054
0.979695	0.986844	0.0185926	0.00765899	0.0262338	0.0620264	0.97403	0.973766	0.981407	0.992341	7783795	7870512	0.937974	0.983923	0.890412	0.0951535	0.12357	0.00992513	0.00742145	0.80247	0.990075	0.904846	0.87643	755881	732143	0.992579	0.990688	0.919682	0.0722856	0.0882115	0.00547221	0.00441197	0.851308	0.994528	0.927714	0.911788	593063	582882	0.995588	0.987569	0.821568	0.179572	0.177288	0.00639001	0.00648967	0.697171	0.99361	0.820428	0.822712	352832
0.981741	0.988887	0.0130207	0.00919789	0.0426279	0.0595106	0.978018	0.957372	0.986979	0.990802	9463261	9499915	0.940489	0.98764	0.88702	0.127946	0.0974916	0.00555028	0.00752347	0.796978	0.99445	0.872054	0.902508	620525	642195	0.992477	0.992228	0.917303	0.0705999	0.0944833	0.0047161	0.00343782	0.847239	0.995284	0.9294	0.905517	549388	535270	0.996562	0.98965	0.849875	0.108547	0.187997	0.00701339	0.00370081	0.738942	0.992987	0.891453	0.812003	416426
0.981906	0.988231	0.016425	0.007068	0.0237584	0.0540091	0.976737	0.976242	0.983575	0.992932	5869839	5925680	0.945991	0.985928	0.918754	0.0305635	0.126893	0.012597	0.00275986	0.849717	0.987403	0.969437	0.873107	699108	629640	0.99724	0.992854	0.945085	0.0809175	0.0273977	0.00185651	0.00577959	0.895888	0.998143	0.919082	0.972602	485078	513325	0.99422	0.986105	0.786504	0.215921	0.211056	0.00707795	0.00728448	0.648131	0.992922	0.784079	0.788944	248886
0.97581	0.983977	0.0227826	0.00916978	0.0286463	0.0691545	0.968459	0.971354	0.977217	0.99083	5296635	5370418	0.930845	0.984969	0.912807	0.0653797	0.108011	0.0104026	0.00603602	0.8396	0.989597	0.93462	0.891989	623230	594802	0.993964	0.991135	0.933003	0.0683449	0.0656445	0.00464431	0.00484839	0.87442	0.995356	0.931655	0.934355	466787	468140	0.995152	0.984856	0.796632	0.15833	0.24383	0.00991392	0.00580757	0.662002	0.990086	0.84167	0.75617	277168
0.978761	0.986334	0.0167774	0.0105355	0.0370137	0.0580232	0.973036	0.962986	0.983223	0.989465	5808378	5845252	0.941977	0.985239	0.909525	0.0876937	0.0932384	0.00830447	0.00776735	0.834064	0.991696	0.912306	0.906762	613556	609827	0.992233	0.992186	0.936767	0.0635405	0.0629259	0.00414297	0.004186	0.881055	0.995857	0.93646	0.937074	463180	463484	0.995814	0.985517	0.817429	0.148479	0.214039	0.0091791	0.00589676	0.69123	0.990821	0.851521	0.785961	309332
0.981469	0.988464	0.013864	0.00919757	0.0377999	0.0561556	0.977191	0.9622	0.986136	0.990802	8223693	8262608	0.943844	0.988324	0.915661	0.0644025	0.103443	0.00784422	0.00469478	0.844442	0.992156	0.935597	0.896557	725576	695299	0.995305	0.993569	0.938645	0.0733188	0.049078	0.00268142	0.00410475	0.884384	0.997319	0.926681	0.950922	530991	544881	0.995895	0.988691	0.814195	0.17079	0.200286	0.00639676	0.00526664	0.686618	0.993603	0.82921	0.799714	318005
0.981583	0.988276	0.015962	0.00744879	0.0275864	0.0577752	0.976824	0.972414	0.984038	0.992551	6235108	6289050	0.942225	0.982249	0.873044	0.170753	0.0782748	0.00559504	0.0134592	0.774692	0.994405	0.829247	0.921725	527935	586811	0.986541	0.987143	0.88177	0.0393841	0.185114	0.0114638	0.00208861	0.788542	0.988536	0.960616	0.814886	469090	397927	0.997911	0.987928	0.829719	0.145474	0.193689	0.00731714	0.00519669	0.708991	0.992683	0.854526	0.806311	290822
0.980168	0.987178	0.0159201	0.00970482	0.0333702	0.0539164	0.97468	0.96663	0.98408	0.990295	5336421	5370125	0.946084	0.985059	0.903166	0.0834733	0.10981	0.0093023	0.00688482	0.823431	0.990698	0.916527	0.89019	541809	526240	0.993115	0.992283	0.937972	0.0674036	0.0565897	0.00373339	0.00449493	0.88319	0.996267	0.932596	0.94341	428099	433063	0.995505	0.986862	0.820826	0.17705	0.181287	0.00691637	0.00672126	0.696103	0.993084	0.82295	0.818713	254431
0.977536	0.985816	0.01902	0.00930041	0.0358838	0.0713833	0.972028	0.964116	0.98098	0.9907	6783468	6850679	0.928617	0.985237	0.894228	0.0873015	0.12351	0.00943903	0.00642667	0.808691	0.990561	0.912698	0.87649	612931	588615	0.993573	0.99264	0.937263	0.0630524	0.0624214	0.00388848	0.00393028	0.881933	0.996112	0.936948	0.937579	504811	505151	0.99607	0.987287	0.81417	0.160575	0.20961	0.007639	0.00552189	0.686582	0.992361	0.839425	0.79039	303330
0.97748	0.985271	0.0175699	0.0118714	0.0387877	0.0566655	0.97097	0.961212	0.98243	0.988129	5620981	5653585	0.943334	0.98531	0.908449	0.0830192	0.099926	0.00879011	0.00717988	0.832255	0.99121	0.916981	0.900074	597102	586093	0.99282	0.992421	0.943391	0.0588653	0.0543415	0.00389002	0.00423265	0.892848	0.99611	0.941135	0.945658	492441	494808	0.995767	0.986139	0.830506	0.143193	0.194228	0.00852353	0.00592509	0.710142	0.991476	0.856807	0.805772	310774
[truncated: 3,948 more rows]
[truncated: 17 more columns]

## Sheet: kku
0/Accuracy	0/Dice	0/False Discovery Rate	0/False Negative Rate	0/False Omission Rate	0/False Positive Rate	0/Jaccard	0/Negative Predictive Value	0/Precision	0/Recall	0/Total Positives Reference	0/Total Positives Test	0/True Negative Rate	1/Accuracy	1/Dice	1/False Discovery Rate	1/False Negative Rate	1/False Omission Rate	1/False Positive Rate	1/Jaccard	1/Negative Predictive Value	1/Precision	1/Recall	1/Total Positives Reference	1/Total Positives Test	1/True Negative Rate	2/Accuracy	2/Dice	2/False Discovery Rate	2/False Negative Rate	2/False Omission Rate	2/False Positive Rate	2/Jaccard	2/Negative Predictive Value	2/Precision	2/Recall	2/Total Positives Reference	2/Total Positives Test	2/True Negative Rate	3/Accuracy	3/Dice	3/False Discovery Rate	3/False Negative Rate	3/False Omission Rate	3/False Positive Rate	3/Jaccard	3/Negative Predictive Value	3/Precision	3/Recall	3/Total Positives Reference
[truncated: 181 more rows]
[truncated: 17 more columns]

[truncated: 2 more sheets: avg_score, label]
