# Supplementary material for: Accelerated MRI using intelligent protocolling and subject-specific denoising applied to Alzheimer's disease imaging
Source: Front Neuroimaging. 2023 Apr 6;2:1072759. doi: 10.3389/fnimg.2023.1072759 (PMC10406274; doi:10.3389/fnimg.2023.1072759)
Supplement: Supplementary file 2 [file Table_2.xlsx]

## Sheet: Sheet1
	s13655_dcm.html	s13664_matchings13677_dcm.html	s13973_dcm.html	s13985_dcm.html	s14000.html	s14008.html	s14024.html	s14033.html	s14048.html	s14057.html	s13668.html	s13677.html	s13989.html	s13996.html	s14013.html	s14020.html	s14037.html	s14044.html	s14061.html	s14068.html	s13668-20220808_1134_beta0.html	s13677-20220808_1134_beta0.html	s13989-20220808_1134_beta0.html	s13996-20220808_1134_beta0.html	s14013-20220821_0933_beta0.html	s14020-20220821_0933_beta0.html	s14037-20220821_0933_beta0.html	s14044-20220821_0933_beta0.html	s14061-20220821_0933_beta0.html	s14068-20220821_0933_beta0.html	s13668-20220808_1134_beta001.html	s13677-20220808_1134_beta001.html	s13989-20220808_1134_beta001.html	s13996-20220808_1134_beta001.html	s14013-20220821_1018_beta001.html	s14020-20220821_1018_beta001.html	s14037-20220821_1018_beta001.html	s14044-20220821_1018_beta001.html	s14061-20220821_1018_beta001.html	s14068-20220821_1018_beta001.html	s13668-20220808_1134_beta01.html	s13677-20220808_1134_beta01.html	s13989-20220808_1134_beta01.html	s13996-20220808_1134_beta01.html	s14013-20220821_0933_beta01.html	s14020-20220821_0933_beta01.html	s14037-20220821_0933_beta01.html	s14044-20220821_0933_beta01.html	s14061-20220821_0933_beta01.html
GM	693.93	689.83	685.13	685.77	693.49	694.17	682.7	678.45	685.09	678.43	698.12	695.35	699.99	698.44	692.51	695.8	679.86	681.11	688.42	690.08	694.91	685.13	693.13	694.98	680.39	685.99	674.23	671.44	680.76	685.79	690.72	687.52	698.48	695.08	687.35	690.97	673.68	671.07	679.49	684.76	692.05	689.82	693.57	690.82	678.5	686.22	670.07	675.25	672.56
WM	577.36	582.51	569.65	569.2	575.72	572.36	582.7	581.64	581.78	583.44	596.1	599.06	573.34	575.77	585.25	582.26	583.07	579.1	591.15	590.59	587.99	586.99	571.65	577.66	580.85	573.24	585.79	575	592.4	582.94	585.81	590.89	575.86	577.72	582.44	577.83	584.61	574.27	590.45	582.13	581.45	590.04	571.73	575.05	579.16	583.43	593.93	592.34	586.34
CSF	287.74	289.85	296.08	296.55	288.99	291.74	291.63	294.53	290.49	295.45	265.57	275.85	281.08	282.4	284.04	283.43	293.11	285.65	282.51	281.57	273.54	284.3	278.98	279.57	283.15	283.77	289.55	286.47	280.09	279.06	271.12	283.31	279.04	278.83	281.77	285.26	287.56	286.52	277.92	279.01	272.93	280.19	276.28	276.06	278.98	279.61	285.81	275.31	280.01
HEADFAT	567.68	568.19	535	528.13	532.63	530.85	537.15	537.05	520.93	507.61	579.66	545.54	558.81	557.21	552.19	548.79	555.71	561.24	547.23	549.8	553.06	534.92	529.75	530.99	519.63	521.26	522.96	535.66	504.27	510.58	553.11	533.69	529.88	529.56	517.34	522.2	522.17	535.25	507.72	508.74	548.79	527.07	525.49	525.73	515.7	512.3	522.57	521.51	504.84
Basal ganglia	35.88	35.75	35.76	35.48	35.76	35.31	35.44	35.41	35.17	35.36	34.94	35.29	34.89	34.86	34.21	34.43	34.03	35.18	34.72	34.43	34.69	35.1	34.52	34.54	33.92	34.1	33.69	34.8	34.22	34.03	34.68	35.09	34.56	34.51	33.88	34.09	33.71	34.82	34.31	34.04	34.68	35.08	34.51	34.49	33.87	34.05	33.71	34.76	34.25
Temporal/Occipital	2.72	2.77	2.78	2.74	2.74	2.78	2.75	2.67	2.67	2.63	2.74	2.54	2.64	2.58	2.62	2.41	2.58	2.37	2.62	2.6	2.72	2.52	2.62	2.58	2.63	2.43	2.54	2.36	2.62	2.59	2.72	2.53	2.62	2.58	2.64	2.44	2.53	2.36	2.61	2.61	2.72	2.52	2.61	2.59	2.64	2.44	2.54	2.36	2.64
Frontal/Parietal	4.23	4.24	4.25	4.12	4.09	4.19	4.22	4.18	4.1	4.1	3.91	4.11	3.96	3.85	4.04	4.11	4.04	4	3.92	3.98	3.94	4.1	3.99	3.88	4.06	4.15	4.06	4.02	3.95	4.01	3.93	4.1	4	3.86	4.06	4.14	4.05	3.99	3.96	4.01	3.92	4.11	4	3.87	4.05	4.14	4.06	4.01	3.96
Cerebellum	33.75	33.82	34.48	34.51	34.41	34.02	34.29	34.02	34.67	34.78	34.24	34.07	33.92	34.23	34.03	33.95	33.21	32.23	34.26	34.67	33.82	33.73	33.65	33.99	33.63	33.66	32.92	32.08	34.2	34.54	33.82	33.68	33.64	34	33.65	33.69	32.95	32.08	34.18	34.55	33.9	33.79	33.69	34.06	33.73	33.74	32.99	32.1	34.27
Frontal	230.78	230.47	229.46	229.52	227.8	227.75	228.53	228.06	227.53	227.57	228.9	230.22	229.48	228.3	225.74	225.61	227.16	228.5	226.85	226.39	227.26	228.39	227.97	226.75	223.87	223.96	225.29	226.62	225.04	224.7	227.06	228.35	227.84	226.71	223.75	223.76	225.18	226.58	224.91	224.61	227.4	228.63	228.14	226.94	224.05	224.04	225.53	226.86	225.19
Temporal	157.94	157.97	155.52	156.34	156.7	156.11	155.38	155.22	155.78	154.84	152.88	154.63	151.53	151.47	151.69	151.04	150.79	151.01	150.62	150.35	152.39	153.98	151.2	151.11	151.38	150.64	150.32	150.51	150.3	150.13	152.31	153.94	151.19	151.16	151.29	150.63	150.25	150.55	150.24	150.14	152.55	154.19	151.34	151.27	151.65	150.78	150.42	150.68	150.48
Limbic	76.2	76.87	77.51	76.85	77.01	77.2	76.69	76.73	76.59	76.41	75.05	74.83	74.95	74.7	75.36	74.8	74.53	74.33	75.2	74.54	74.73	74.35	74.63	74.39	75.07	74.43	74.14	73.93	74.96	74.3	74.68	74.33	74.61	74.4	75.01	74.55	74.16	73.99	75	74.3	74.77	74.41	74.72	74.55	75.08	74.62	74.25	74.15	75.08
Parietal	154.7	155.52	155.61	154.25	155.15	155.33	154.2	153.43	154.12	153.07	152.44	153.26	153.31	153.35	151.64	151.69	148.8	150.22	151.32	151.32	151.46	152.07	152.42	152.29	151.13	150.8	147.73	149.09	150.22	150.46	151.5	152.12	152.34	152.31	151.1	150.8	147.55	149.21	150.3	150.51	151.8	152.27	152.75	152.53	151.33	151.13	147.99	149.45	150.48
Occipital	38.96	39.16	38.69	39.21	39.44	39.58	38.94	39.21	39.11	38.63	37.57	37.9	37.56	37.94	37.38	37.55	36.51	36.35	37.38	37.5	37.44	37.74	37.38	37.79	37.28	37.41	36.36	36.19	37.3	37.37	37.35	37.81	37.38	37.85	37.27	37.42	36.33	36.18	37.29	37.36	37.44	37.8	37.41	37.9	37.3	37.45	36.4	36.22	37.38
Insular	2.78	2.76	2.77	2.75	2.79	2.77	2.76	2.79	2.72	2.79	2.76	2.74	2.72	2.65	2.73	2.77	2.71	2.77	2.69	2.68	2.76	2.72	2.76	2.66	2.74	2.77	2.71	2.78	2.69	2.67	2.75	2.74	2.75	2.66	2.73	2.77	2.71	2.79	2.67	2.68	2.76	2.74	2.75	2.66	2.73	2.77	2.73	2.78	2.69
											17.5561	30.4704	220.82	160.529	0.9604	2.6569	8.0656	7.0756	11.0889	135.723	0.9604	22.09	64	84.8241	171.61	66.9124	71.7409	49.1401	18.7489	54.1696	10.3041	5.3361	178.223	86.6761	37.6996	10.24	81.3604	54.4644	31.36	40.0689	3.5344	0.0001	71.2336	25.5025	224.7	63.2025	159.517	10.24	157.001
											351.188	273.902	13.6161	43.1649	90.8209	98.01	0.1369	6.4516	87.7969	51.1225	112.997	20.0704	4	71.5716	26.3169	0.7744	9.5481	44.0896	112.784	0.25	71.4025	70.2244	38.5641	72.5904	45.1584	29.9209	3.6481	54.3169	75.1689	1.7161	16.7281	56.7009	4.3264	34.2225	11.8336	122.545	126.113	114.49	20.7936
											491.509	196	225	200.223	24.5025	69.0561	2.1904	78.8544	63.6804	192.654	201.64	30.8025	292.41	288.32	34.1056	63.5209	4.3264	64.9636	108.16	268.632	276.224	42.7716	290.362	313.998	52.1284	41.9904	16.5649	64.1601	158.005	270.274	219.336	93.3156	392.04	419.84	100.2	147.137	33.8724	369.408	109.83
											143.52	513.023	566.916	845.646	382.594	321.844	344.474	585.156	691.69	1780	213.744	1106.89	27.5625	8.1796	169	91.9681	201.356	1.9321	277.556	8.8209	212.285	1190.25	26.2144	2.0449	233.784	74.8225	224.4	3.24	174.504	1.2769	356.832	1690.85	90.4401	5.76	286.625	344.103	212.576	241.492	258.888
											0.8836	0.2116	0.7569	0.3844	2.4025	0.7744	1.9881	0.0529	0.2025	0.8649	1.4161	0.4225	1.5376	0.8836	3.3856	1.4641	3.0625	0.3721	0.9025	1.7689	1.44	0.4356	1.44	0.9409	3.5344	1.4884	2.9929	0.3481	0.7396	1.7424	1.44	0.4489	1.5625	0.9801	3.5721	1.5876	2.9929	0.4225	0.8464
											0.0004	0.0529	0.0196	0.0256	0.0144	0.1369	0.0289	0.09	0.0025	0.0009	0	0.0625	0.0256	0.0256	0.0121	0.1225	0.0441	0.0961	0.0025	0.0016	0	0.0576	0.0256	0.0256	0.01	0.1156	0.0484	0.0961	0.0036	0.0004	0	0.0625	0.0289	0.0225	0.01	0.1156	0.0441	0.0961	0.0009
											0.1024	0.0169	0.0841	0.0729	0.0025	0.0064	0.0324	0.0324	0.0324	0.0144	0.0841	0.0196	0.0676	0.0576	0.0009	0.0016	0.0256	0.0256	0.0225	0.0081	0.09	0.0196	0.0625	0.0676	0.0009	0.0025	0.0289	0.0361	0.0196	0.0081	0.0961	0.0169	0.0625	0.0625	0.0016	0.0025	0.0256	0.0289	0.0196
											0.2401	0.0625	0.3136	0.0784	0.1444	0.0049	1.1664	3.2041	0.1681	0.0121	0.0049	0.0081	0.6889	0.2704	0.6084	0.1296	1.8769	3.7636	0.2209	0.0576	0.0049	0.0196	0.7056	0.2601	0.5776	0.1089	1.7956	3.7636	0.2401	0.0529	0.0225	0.0009	0.6241	0.2025	0.4624	0.0784	1.69	3.6864	0.16
											3.5344	0.0625	0.0004	1.4884	4.2436	4.5796	1.8769	0.1936	0.4624	1.3924	12.3904	4.3264	2.2201	7.6729	15.4449	14.3641	10.4976	2.0736	6.2001	8.2369	13.8384	4.4944	2.6244	7.8961	16.4025	15.9201	11.2225	2.1904	6.8644	8.7616	11.4244	3.3856	1.7424	6.6564	14.0625	13.7641	9	1.44	5.4756
											25.6036	11.1556	15.9201	23.7169	25.1001	25.7049	21.0681	17.7241	26.6256	20.1601	30.8025	15.9201	18.6624	27.3529	28.3024	29.9209	25.6036	22.1841	30.0304	22.1841	31.6969	16.2409	18.7489	26.8324	29.2681	30.0304	26.3169	21.8089	30.6916	22.09	29.0521	14.2884	17.4724	25.7049	25.5025	28.4089	24.6016	20.6116	28.09
											1.3225	4.1616	6.5536	4.6225	2.7225	5.76	4.6656	5.76	1.9321	3.4969	2.1609	6.3504	8.2944	6.0516	3.7636	7.6729	6.5025	7.84	2.6569	4.4521	2.3104	6.4516	8.41	6.0025	4	7.0225	6.4009	7.5076	2.5281	4.4521	2.0449	6.0516	7.7841	5.29	3.7249	6.6564	5.9536	6.6564	2.2801
											5.1076	5.1076	5.29	0.81	12.3201	13.2496	29.16	10.3041	7.84	3.0625	10.4976	11.9025	10.1761	3.8416	16.1604	20.5209	41.8609	18.8356	15.21	6.8121	10.24	11.56	10.6929	3.7636	16.4025	20.5209	44.2225	17.8084	14.5924	6.5536	8.41	10.5625	8.1796	2.9584	14.5924	17.64	38.5641	15.8404	13.2496
											1.9321	1.5876	1.2769	1.6129	4.2436	4.1209	5.9049	8.1796	2.9929	1.2769	2.3104	2.0164	1.7161	2.0164	4.6656	4.7089	6.6564	9.1204	3.2761	1.5876	2.5921	1.8225	1.7161	1.8496	4.7089	4.6656	6.8121	9.1809	3.3124	1.6129	2.3104	1.8496	1.6384	1.7161	4.5796	4.5369	6.4516	8.9401	2.9929
											0.0004	0.0004	0.0025	0.01	0.0036	0	0.0025	0.0004	0.0009	0.0121	0.0004	0.0016	0.0001	0.0081	0.0025	0	0.0025	0.0001	0.0009	0.0144	0.0009	0.0004	0.0004	0.0081	0.0036	0	0.0025	0	0.0025	0.0121	0.0004	0.0004	0.0004	0.0081	0.0036	0	0.0009	0.0001	0.0009
											74.4643	73.9868	75.4692	91.5989	39.2911	38.9932	30.0543	51.6485	63.894	156.413	42.0721	87.2061	30.8115	35.7912	33.8128	21.5772	27.3646	16.0312	41.1266	26.9283	45.1735	96.406	41.2706	37.354	31.6914	16.9178	30.4155	17.0658	35.5737	25.6158	46.5165	134.11	42.6525	37.7805	49.2764	53.5555	44.3859	56.668	42.8306
											8.62927	8.60156	8.6873	9.57073	6.26826	6.24445	5.48218	7.18669	7.99337	12.5065	6.4863	9.33842	5.55081	5.98257	5.81488	4.64513	5.23112	4.0039	6.413	5.18925	6.72113	9.81866	6.42422	6.11179	5.62951	4.11312	5.51502	4.13108	5.96437	5.06121	6.8203	11.5806	6.53089	6.14658	7.01972	7.31816	6.66228	7.52782	6.54451
											8.11703										5.86554										5.94901										7.15784
											FASTEST										BETA=0										BETA=0.01										BETA=0.1
[truncated: 11 more columns]
